# Supplementary material for: Pervasive microRNA Duplication in Chelicerates: Insights from the Embryonic microRNA Repertoire of the Spider Parasteatoda tepidariorum
Source: Genome Biol Evol. 2016 Jun 19;8(7):2133–44. doi: 10.1093/gbe/evw143 (PMC4987109; doi:10.1093/gbe/evw143)
Supplement: Supplementary Data [file gbe_8_7_evw143_s1.zip]

Archive with 11 entries (11 files):
- Sup Fig 4.jpg
- Sup Fig 5.jpg
- Sup Fig 6.jpg
- Sup Fig 7.jpg
- File S1.xls
- File S2.pdf
- File S3.txt
- File S4.txt
- Sup Fig 1.jpg
- Sup Fig 2.jpg
- Sup Fig 3.jpg
