# Supplementary material for: Pervasive microRNA Duplication in Chelicerates: Insights from the Embryonic microRNA Repertoire of the Spider Parasteatoda tepidariorum
Source: Genome Biol Evol. 2016 Jun 19;8(7):2133–44. doi: 10.1093/gbe/evw143 (PMC4987109; doi:10.1093/gbe/evw143)
Supplement: Supplementary Data [file gbe_8_7_evw143_s1.zip › File S1.xls]

## Sheet: Sheet1
Name	Precursor seq	5p mature seq	5p unique seq	3p mature seq	3p unique seq
pte-bantam	ctggttttcccaatgatcatccagaggaatatatgaaatctgagatcattgtgaaagctgatt	ctggttttcccaatgatcatcca	YES	tgagatcattgtgaaagctgatt	YES
pte-iab-4-1	tcgtatactgaatgtatcctgataataattgactctccggtataccttcagtatacgtaac	tcgtatactgaatgtatcctga	NO	cggtataccttcagtatacgtaac	YES
pte-iab-4-2	tcgtatactgaatgtatcctgagtttaaattttccggtataccttcagtatacgtagc	tcgtatactgaatgtatcctga	NO	cggtataccttcagtatacgtagc	YES
pte-iab-8-1	tacgtatactgaaggtataccggagagtcaattattatcaggatacattcagtatacgaac	tacgtatactgaaggtataccgga	NO	aggatacattcagtatacgaac	NO
pte-iab-8-2	tacgtatactgaaggtataccggaaaatttaaactcaggatacattcagtatacgaac	tacgtatactgaaggtataccgga	NO	aggatacattcagtatacgaac	NO
pte-let-7	tgaggtagtaggttgtatagtttagaactacacctttaatgggcgaactatacagcttgctaactttcc	tgaggtagtaggttgtatagtt	YES	ctatacagcttgctaactttcc	YES
pte-mir-1	ccgtgcttccttacttcccatatcttcttaaagagtcgtatggaatgtaaagaagtatggag	ccgtgcttccttacttcccata	YES	tggaatgtaaagaagtatggag	YES
pte-mir-10	taccctgtagatccgaatttgtggcaaaaagcataacaaattcggttctagagaggttc	taccctgtagatccgaatttgt	YES	caaattcggttctagagaggttc	YES
pte-mir-100a	tacccgtagatccgaacttgtgttcacttgaactccacaagtttgattttacgggttga	tacccgtagatccgaacttgtg	YES	caagtttgattttacgggttga	YES
pte-mir-100b	aacccgtagatccgaacttgtgtcctttgtagacctcccacaagctcgcctctacgggtct	aacccgtagatccgaacttgtg	YES	acaagctcgcctctacgggtct	YES
pte-mir-125a	tccctgagaccctaacttgcgatggcccgggtctcccaggttagattctcaggtttt	tccctgagaccctaacttgcga	YES	ccaggttagattctcaggtttt	YES
pte-mir-125b	tccctgagaccctaacttgtgatggattcattgcttcgcacaagttagtgtctcgggcc	tccctgagaccctaacttgtg	YES	caagttagtgtctcgggcc	YES
pte-mir-14	ggtagagatctgaaggcttacgttcattattcttcgtcagtcttttgaatctctccccg	ggtagagatctgaaggcttac	YES	tcagtcttttgaatctctccccg	YES
pte-mir-184-1	ccttatcattcgactgtccagactgtatttgcgaactggacggagaactgataagggc	ccttatcattcgactgtccaga	YES	tggacggagaactgataagggc	NO
pte-mir-184-2	ccttatcattctcgtgtccaggctgccggttgatcgagatctggacggagaactgataagggc	ccttatcattctcgtgtccagg	YES	tggacggagaactgataagggc	NO
pte-mir-190	agatatgtttgatattcttggttgtgtcaatttgttcaaccaagaatcagacatatatgg	agatatgtttgatattcttggttg	YES	accaagaatcagacatatatgg	YES
pte-mir-193a	cgggatttagctggactgatggactgacttcagaaattgtctactggcctgttaagtcccgag	cgggatttagctggactgatgga	YES	tactggcctgttaagtcccgag	YES
pte-mir-193b	tatgggtcttgacagaacagacgattttataatctactggcctgctaagtcccaca	tatgggtcttgacagaacagac	YES	tactggcctgctaagtcccaca	YES
pte-mir-210	agctgctggccacgtcactagactcgattttagatcttgtgcgtgtgacagcggctat	agctgctggccacgtcactaga	YES	ttgtgcgtgtgacagcggctat	YES
pte-mir-263a	cttggcactgtaagaattcacagatggatatcaaatcgtggattctttggtgctaaaga	cttggcactgtaagaattcacaga	YES	gtggattctttggtgctaaaga	YES
pte-mir-263b	aatggcactggaagaattcacggataatgtttgactccgtggtttctctggtgctataag	aatggcactggaagaattcacgg	YES	gtggtttctctggtgctataag	YES
pte-mir-275	acgtgctgcatcaggtgcttgtgactgcgccctttcagataagtcaggtacctgaagtagcgcgcgga	acgtgctgcatcaggtgcttgtgact	YES	tcaggtacctgaagtagcgcgcgga	YES
pte-mir-276-1	agcgaggtatggagttcttactgtgaaagcagattggtaggaacttcataccatgctcg	agcgaggtatggagttcttact	YES	taggaacttcataccatgctcg	NO
pte-mir-276-2	agcgaggtatgaagttcttactgtttcatacagtaggtaggaacttcataccatgctcg	agcgaggtatgaagttcttact	YES	taggaacttcataccatgctcg	NO
pte-mir-277a	cgttccagaagtgcgtttacattagtgtcttaagaaatctgtaaatgcattttctggaatgta	cgttccagaagtgcgtttaca	YES	taaatgcattttctggaatgta	YES
pte-mir-277b	cgttccagaggtgcattatacatagacatttgtaaatgcaccctctagaaccat	cgttccagaggtgcattatac	YES	taaatgcaccctctagaaccat	YES
pte-mir-278a	ccggatgaaaattccatccgaccgtatagttgacaggccggtgggattgtcgtccgtct	ccggatgaaaattccatccgacc	YES	ccggtgggattgtcgtccgtct	YES
pte-mir-278b	ccggaagagaattcccaccttaaccgttctatagcaaaaggtcggtgggattttcgtccgtct	ccggaagagaattcccaccttaacc	YES	tcggtgggattttcgtccgtct	YES
pte-mir-279	ggtgagtgggattttagtcctgtatctaaaacactatcatgactagatccacactcatcca	ggtgagtgggattttagtcctg	YES	tgactagatccacactcatcca	YES
pte-mir-281	aagagagctatccgtggacagtgatagttgatgataactgtcatggaattgctctcttta	aagagagctatccgtggacagt	YES	tgtcatggaattgctctcttta	YES
pte-mir-29a	accgagttcggatggtggatagatgctattagaaagtctagcaccatttgaattcagttc	accgagttcggatggtggataga	YES	tagcaccatttgaattcagttc	YES
pte-mir-29b	ctgatctcagatggtggatagatggatcattgggaaatgtctagcaccatttgaaatcagcgc	ctgatctcagatggtggataga	YES	tagcaccatttgaaatcagcgc	YES
pte-mir-2a	ctctcaaggtggctgttatatgtgtgttgaaataatatttcatatcacagctgctttgatgagtg	ctctcaaggtggctgttatatg	YES	tatcacagctgctttgatgagtg	YES
pte-mir-2b-1	gttgtcaaagtggctgtgacatgttagagatttatgcttcatatcacagccagctttgatgagcg	gttgtcaaagtggctgtgacatg	YES	tatcacagccagctttgatgagcg	NO
pte-mir-2b-2	ctcacaaagtgggtgtgtatatgttagtagaatttcatatcacagccagctttgatgagcg	ctcacaaagtgggtgtgtatatg	YES	tatcacagccagctttgatgagcg	NO
pte-mir-2c	tcatcaaattggcagtgatctgttacatttgaatcatatcacagccatcttgatgatc	tcatcaaattggcagtgatctg	YES	tatcacagccatcttgatgatc	YES
pte-mir-2d	gggtcaaactgatgctgtgatgtgtaaattcttcatcatatcacagccagctttgatgagc	gggtcaaactgatgctgtgatgtg	YES	tatcacagccagctttgatgagc	YES
pte-mir-2e	acgtcgaagtggctgtgaaatgtattcactttaccatatcacagctatctttgacgtgt	acgtcgaagtggctgtgaaatg	YES	tatcacagctatctttgacgtgt	YES
pte-mir-2f	cgtcgaatgtgctctgtgaaatgtgttgtttctccatatcatatcacagccacatttgatgcgc	cgtcgaatgtgctctgtgaaatg	YES	tatcacagccacatttgatgcgc	YES
pte-mir-2g-1	aaactgatgctgtgatgtgtaaattcaattatcatatcacagccagctttgatgag	aaactgatgctgtgatgtg	NO	tatcacagccagctttgatgag	NO
pte-mir-2g-2	ttgcaaactgatactgtgatgtgtaaattcaaatatcatatcacagccagctttgatgag	ttgcaaactgatactgtgatgtg	YES	tatcacagccagctttgatgag	NO
pte-mir-305	tttgtacttcattaggtgctctggtgtaaacgagattccaggcatctaagggagtgcaaatg	tttgtacttcattaggtgctc	YES	aggcatctaagggagtgcaaatg	YES
pte-mir-315	ttttgattgttgctcagaaggcgtgcagacgtcaggctttcgagcaatgatcaaacgt	ttttgattgttgctcagaaggcg	YES	ctttcgagcaatgatcaaacgt	YES
pte-mir-317	cgagagcctccctgcgttcacaagtgccgtttgctttctgtgaacacagctggtggtatctcagt	cgagagcctccctgcgttcaca	YES	tgaacacagctggtggtatctcagt	YES
pte-mir-34	tggcagtgtggttagctggttgtgttttttctttcaacaaccactatcttctctgccct	tggcagtgtggttagctggttgt	YES	aaccactatcttctctgccct	YES
pte-mir-3477	taatctcattcggtatggactgatgaatgtttataaaacagtcgtaccatatgagatatc	taatctcattcggtatggactga	YES	cagtcgtaccatatgagatatc	YES
pte-mir-375-1	gacttgagctgctcgcacaaagctccattaaaatgttttgttcgttcggctcgagtta	gacttgagctgctcgcacaaagc	YES	tttgttcgttcggctcgagtta	NO
pte-mir-375-2	actcgaactcttcgagcaaagctttattttctgttttgttcgttcggctcgagtta	actcgaactcttcgagcaaagc	YES	tttgttcgttcggctcgagtta	NO
pte-mir-3791a	gcaagtttttcaccttggttatttatatttgttaatcaccgggtggaaaatttgagc	gcaagtttttcaccttggttatt	YES	tcaccgggtggaaaatttgagc	YES
pte-mir-3791b	gcaagtttttcaccttggtaatttatatttgttaatcaccgggtggaaaatttgaac	gcaagtttttcaccttggtaatt	YES	tcaccgggtggaaaatttgaac	YES
pte-mir-3791c	caaaatttttcgctgcggtggtttagatttgaaaatcaccgggcgaaaagtttgctt	caaaatttttcgctgcggtggtt	YES	tcaccgggcgaaaagtttgctt	YES
pte-mir-3791d	tgaaatttttcgctgcggtagtttatatttgaaaatcaccgggtgaaaaatttgcct	tgaaatttttcgctgcggtagtt	YES	tcaccgggtgaaaaatttgcct	YES
pte-mir-3791e-1	tcgaatctgtcacttcggtaatttcaattcaataatcaccgggtgaaagatttgctt	tcgaatctgtcacttcggtaatt	NO	tcaccgggtgaaagatttgctt	NO
pte-mir-3791e-2	tcgaatctgtcacttcggtaatttcgattcaataatcaccgggtgaaagatttgctt	tcgaatctgtcacttcggtaatt	NO	tcaccgggtgaaagatttgctt	NO
pte-mir-3791f	tggaatttttcgctgcggtggtttatatttgaaaatcaccgggtgaaaaatttcttt	tggaatttttcgctgcggtggtt	YES	tcaccgggtgaaaaatttcttt	YES
pte-mir-3791g	tgaaatttttcgctgcggtggtttgtatatttgaaaatcaccgggtgaaaagtttgctt	tgaaatttttcgctgcggtggtt	YES	tcaccgggtgaaaagtttgctt	YES
pte-mir-3791h	caaaatttttcgttgcggtggtttacatttgataatcaccgggtgaaaaatttgctt	caaaatttttcgttgcggtggtt	YES	tcaccgggtgaaaaatttgctt	YES
pte-mir-3791i	caaaatttttcaccgcggtagtttgaatttaaaaatcaccgggtgaaaattttgttt	caaaatttttcaccgcggtagtt	YES	tcaccgggtgaaaattttgttt	YES
pte-mir-3791j-1	tcgagtctttcgcttcggtaatttataatgaataatcaccgggtgaaagattcgctt	tcgagtctttcgcttcggtaatt	NO	tcaccgggtgaaagattcgctt	NO
pte-mir-3791j-2	tcgagtctttcgcttcggtaatttataatgaataatcaccgggtgaaagattcgctt	tcgagtctttcgcttcggtaatt	NO	tcaccgggtgaaagattcgctt	NO
pte-mir-3791k	ttgaatccttcacacggtaatttacatctgataatcaccgggtgatcgatttgctt	ttgaatccttcacacggtaatt	YES	tcaccgggtgatcgatttgctt	YES
pte-mir-3791l	agcaattaatggctcggtggcagtgcctcgcctgacaccgggtcgtttatttgcttt	agcaattaatggctcggtggc	NO	acaccgggtcgtttatttgcttt	YES
pte-mir-3791m	agcaatcaatggctcggtggcagtgtcttgcctgacaccgggtagttgatttgcttt	agcaatcaatggctcggtggc	YES	acaccgggtagttgatttgcttt	YES
pte-mir-3791n-1	tcgaatctttctctacggtaatttcttatttaaaaatcaccgggagaatagatttgctt	tcgaatctttctctacggtaatt	NO	tcaccgggagaatagatttgctt	NO
pte-mir-3791n-2	tcgaatctttctctacggtaatttcttatttaaaaatcaccgggagaatagatttgctt	tcgaatctttctctacggtaatt	NO	tcaccgggagaatagatttgctt	NO
pte-mir-3791o-1	agttgttaatagctcggtgatggagaattacccttcaccgggaggttaatatgcttt	agttgttaatagctcggtgat	YES	tcaccgggaggttaatatgcttt	NO
pte-mir-3791o-2	agctattaatggctcggtgatagaggattgcacgtcaccgggaggttaatatgcttt	agctattaatggctcggtgat	YES	tcaccgggaggttaatatgcttt	NO
pte-mir-3791p	ggaaaaatgtgttacatcggtaattttatgcaaatcaccgggtgagacattttgcat	ggaaaaatgtgttacatcggtaa	YES	tcaccgggtgagacattttgcat	YES
pte-mir-3791q-1	cgaaatagttttatctggttactcaaaattaaaattgtcaccggatgaactattttggtt	cgaaatagttttatctggttact	YES	caccggatgaactattttggtt	NO
pte-mir-3791q-2	acgaaatagttttatctggttactcaaaattaaaattgtcaccggatgaactattttggtt	acgaaatagttttatctggttac	NO	caccggatgaactattttggtt	NO
pte-mir-3791q-3	acgaaatagttttatctggttactcaaaattaaaattgtcaccggatgaactattttggtt	acgaaatagttttatctggttac	NO	caccggatgaactattttggtt	NO
pte-mir-3791r-1	agaaatttttcatcccagttaattttatttttgaattaaatcactgggaggaaagtttctat	agaaatttttcatcccagttaatt	NO	tcactgggaggaaagtttctat	NO
pte-mir-3791r-2	agaaatttttcatcccagttaattttatttttgaattaaatcactgggaggaaagtttctat	agaaatttttcatcccagttaatt	NO	tcactgggaggaaagtttctat	NO
pte-mir-3791r-3	agaaatttttcatcccagttaattttatttttgaattaaatcactgggaggaaagtttctat	agaaatttttcatcccagttaatt	NO	tcactgggaggaaagtttctat	NO
pte-mir-3791s	ggttgaatgttcctggtgttgcattctttaaacttgcatcaccgggtaaacattcatcccc	ggttgaatgttcctggtgttg	YES	tcaccgggtaaacattcatcccc	YES
pte-mir-3791t	aggtattaatagcccggtggcagagtcgtaactgtcaccaggagattaatatgctt	aggtattaatagcccggtggc	YES	tcaccaggagattaatatgctt	YES
pte-mir-3791u	agcaattaatggctcggtggcagtgtctcgcctgacaccaagtcgtttatttgcttt	agcaattaatggctcggtggc	NO	acaccaagtcgtttatttgcttt	YES
pte-mir-3791v	agcaattaatggctcggtggcagtgtctcgcctgacaccaagtcgtttctttgcttt	agcaattaatggctcggtggc	NO	acaccaagtcgtttctttgcttt	YES
pte-mir-3791w	agcaatgaatggcttggtggcagtgtctcgcctgacaccagttcgtttatttgcttt	agcaatgaatggcttggtggc	NO	acaccagttcgtttatttgcttt	NO
pte-mir-3791x	agcaatgaatggctcggtggcagtgtctcgcctgacaccagttcgtttatttgcttt	agcaatgaatggctcggtggca	YES	acaccagttcgtttatttgcttt	NO
pte-mir-3791y	agcaatgaatggcttggtggcagtgactcgcctgacaccaattcgttcatttgcttt	agcaatgaatggcttggtggc	NO	acaccaattcgttcatttgcttt	YES
pte-mir-3791z	agaatatttcatacggttgacttgtatttttaaacaaaatcatcgtttaaaatattcatt	agaatatttcatacggttgactt	YES	atcatcgtttaaaatattcatt	YES
pte-mir-3931	atttgtaccgattcaatgatagctttataaacgaaactactttgagtcggtacgaatca	atttgtaccgattcaatgatagct	YES	tactttgagtcggtacgaatca	YES
pte-mir-7	tggaagactagtgattttattgtttgatattcaatttaaacaatagatcactgtctccttt	tggaagactagtgattttattgtt	YES	caatagatcactgtctccttt	YES
pte-mir-71-1	tgaaagacatgggtagtgagatgtcttaattccccatctcactaccttgtctttgacg	tgaaagacatgggtagtgagatg	NO	tctcactaccttgtctttgacg	NO
pte-mir-71-2	tgaaagacatgggtagtgagatgtgtgtaaatagtttcatctcactaccttgtctttgacg	tgaaagacatgggtagtgagatg	NO	tctcactaccttgtctttgacg	NO
pte-mir-745	agtccatcatcgggttgctagctttttttataattgccagctgccctgtgaagggctgt	agtccatcatcgggttgctagc	YES	cagctgccctgtgaagggctgt	YES
pte-mir-8	catcttaccaggcagtattagagtcaatttgaaaatgttcttctaatactgtcaggtaaagatgtc	catcttaccaggcagtattaga	YES	taatactgtcaggtaaagatgtc	YES
pte-mir-87a	ccacctgaaaatttgtctcaacctcgtcattcaaaataggtgagcaaagtttcaggtgcct	ccacctgaaaatttgtctcaacct	YES	gtgagcaaagtttcaggtgcct	YES
pte-mir-87b	cagcccggagccttgtctcaacatgtgatgtagtattcagttgagcaaagtttcaggcgaat	cagcccggagccttgtctcaac	YES	ttgagcaaagtttcaggcgaat	YES
pte-mir-87c	gaacctgaaattttgtctcagccggatattttaaactgttgagcaaagtttcaggtgtat	gaacctgaaattttgtctcagcc	YES	ttgagcaaagtttcaggtgtat	YES
pte-mir-9	tctttggttatctagctgtatgagtgagttttacgtcataaagctaggttaccaaagtta	tctttggttatctagctgtatga	YES	taaagctaggttaccaaagtta	YES
pte-mir-92a	aaggtcggggtgattggcagtattgtatatgatgcaactaatattgcactcgtcccggcctaa	aggtcggggtgattggcagtatt	YES	tattgcactcgtcccggcctaa	YES
pte-mir-92b-1	aggtcgggatgactggcagtatttgttctattcaacgaatattgcactcgtcccggccta	aggtcgggatgactggcagtatt	NO	tattgcactcgtcccggccta	NO
pte-mir-92b-2	aggtcgggatgactggcagtattgttcttttcaactaatattgcactcgtcccggccta	aggtcgggatgactggcagtatt	NO	tattgcactcgtcccggccta	NO
pte-mir-92c	agatcaggatgagtggcaatattgctatatgatgccacgaatattgcacttgtcccggtctga	agatcaggatgagtggcaatatt	YES	tattgcacttgtcccggtctga	YES
pte-mir-96	tttggcactgtcacatttttgtgtgtctataattctacaaaaattgtgatagtgtcaagc	tttggcactgtcacatttttgt	YES	aaaaattgtgatagtgtcaagc	YES
pte-mir-981	cgggattcacgacgaccgagcactctaaaaaagatgttcgttgtcgttgaaacctgaa	cgggattcacgacgaccgagc	YES	ttcgttgtcgttgaaacctgaa	YES
pte-mir-993a	gggacctgtagaatcgggctactgtgtgtttaacaattcagaagctcgtctctacaggaacgt	gggacctgtagaatcgggctact	YES	gaagctcgtctctacaggaacgt	YES
pte-mir-993b-1	ctaccctgtagatccgggcttttgtagactgcttagcattcagaagctcgtctctacaggtatct	ctaccctgtagatccgggcttttg	NO	gaagctcgtctctacaggtatct	YES
pte-mir-993b-2	ctaccctgtagatccgggcttttgtagtttgtgaatagcattcagaagctcgtatttacaggtatct	ctaccctgtagatccgggcttttg	NO	gaagctcgtatttacaggtatct	YES
pte-mir-11938	tgtctaagaagtttaagtgtccagtgcataatgaaccaggcatctttacttctcagacata	tgtctaagaagtttaagtgtcc	YES	gcatctttacttctcagacata	YES
pte-mir-11939	tgttgcttcatatgatctaaagtacttaaaagtcttaagtactagattatgaagcagcaga	tgttgcttcatatgatctaaagtact	YES	tactagattatgaagcagcaga	YES
pte-mir-11940	tccgtcactgttactactgctaacctaacgttattagaaagtaatagtggcaagt	tccgtcactgttactactgct	YES	tagaaagtaatagtggcaagt	YES
pte-mir-11941	tgtttaactgcgagtcctgtttatgtttttgaaatttaaacattcttggcagttgagcatt	tgtttaactgcgagtcctgttt	YES	acattcttggcagttgagcatt	YES
pte-mir-11942a	cgttaagactgtcagtgtttggctgtgttatattttctgccaaatactgacagtcttaccaa	cgttaagactgtcagtgtttggc	YES	caaatactgacagtcttaccaa	YES
pte-mir-11942b	tgctaagactgtcagtgtttggtgaattttatttcaaacactggcagtcttgatgg	tgctaagactgtcagtgtttgg	YES	aaacactggcagtcttgatgg	YES
pte-mir-11942c	tgttaagactgtcagtgtttggtttctatcaattctcaaacactggcagtcttaacaaa	tgttaagactgtcagtgtttggt	YES	aaacactggcagtcttaacaaa	YES
pte-mir-11942d	tgttaagactgtcagtgtttgggtttaaataagtttcaaacactgacagtcttgacaga	tgttaagactgtcagtgtttggg	YES	aaacactgacagtcttgacaga	YES
pte-mir-11943	ttgcaaagtgaatcgtcagctttaatctcaagtttgttatggtgtacttcaagatgct	ttgcaaagtgaatcgtcagctt	YES	ttatggtgtacttcaagatgct	YES
pte-mir-11944	cctcgaactctacatggcgccaatactttcagatattggcgccatgtagtgttcgcggac	cctcgaactctacatggcgcca	YES	ggcgccatgtagtgttcgcggac	YES
pte-mir-11945	agcaacatattcactggacggctgatccattcctcaaccatccagtagatatgttgctcgc	agcaacatattcactggacggc	YES	catccagtagatatgttgctcgc	YES
pte-mir-11946	tgccacactgaagattttactgactaatttgctgcgtgaactcattcagtgtggcatg	tgccacactgaagattttactg	YES	cgtgaactcattcagtgtggcatg	YES
pte-mir-11947a-1	atgtgttcatagtctgttagttagcgtctgcgctaaattaacagactatgaacacattt	atgtgttcatagtctgttagtta	NO	ttaacagactatgaacacattt	NO
pte-mir-11947a-2	atgtgttcatagtctgttagttagcgtctccgctaaattaacagactatgaacacattt	atgtgttcatagtctgttagtta	NO	ttaacagactatgaacacattt	NO
pte-mir-11947b-1	acattcctagcatgttggttagcgtcttagctaaatcagcatggtaggaatgtattt	acattcctagcatgttggtta	NO	tcagcatggtaggaatgtattt	NO
pte-mir-11947b-2	acattcctagcatgttggttagcgtcatagctaaatcagcatggtaggaatgtattt	acattcctagcatgttggtta	NO	tcagcatggtaggaatgtattt	NO
pte-mir-11948	tatacgacttttcaacaacttggttgataacgcaaaagttgtcgaacaagtcgtatagt	tatacgacttttcaacaactt	YES	gttgtcgaacaagtcgtatagt	YES
pte-mir-11949	cgatcttactggaacacaagttttatattgataaacttgtgtcgcagtaagatact	cgatcttactggaacacaagtt	YES	acttgtgtcgcagtaagatact	YES
pte-mir-11950	aggcaaagctcctcttcagtaaattatcatgattttaccgggaggtacttggcttaa	aggcaaagctcctcttcagtaaa	YES	taccgggaggtacttggcttaa	YES
pte-mir-11951a	aaagctcttgggaaattatgttctttatttgcgtaacatgttttctccagagcttatc	aaagctcttgggaaattatgtt	YES	catgttttctccagagcttatc	YES
pte-mir-11951b	aaagctcttgggaaacaatgttgtaagagttaacaaacattttatctcgagggcttatg	aaagctcttgggaaacaatgtt	YES	cattttatctcgagggcttatg	YES
pte-mir-11952	gcaatatcgggtttgaacgctgcttgctagataagtgtgtaacgttaacaccgatattgccc	gcaatatcgggtttgaacgctgc	YES	aacgttaacaccgatattgccc	YES
pte-mir-11953	ttctgttcagtgttagtctgagatgttagttttagctttcactgaatggcagc	ttctgttcagtgttagtctgaga	YES	ttagctttcactgaatggcagc	YES
pte-mir-11954	tgatgtactgagactccgattccaacagctgtttacgaattccagaaccagagtcccagtacaccaaccca	tgatgtactgagactccgattc	YES	agagtcccagtacaccaaccca	YES
pte-mir-11955	ctgtacgagaggaccttctgaacagagactgttcagaaggtcctctcgtacag	ctgtacgagaggaccttctgaa	YES	ttcagaaggtcctctcgtacag	YES
pte-mir-11956	agctcattgagctaaacagaaacagttcataagaatcttcttatgaactgtttctgtttagcttaatgagctct	agctcattgagctaaacagaaa	YES	tctgtttagcttaatgagctct	YES
pte-mir-11957	atgtctcaatggcatagtggttaggacgagcgttaaaccactatgccattgagacattt	atgtctcaatggcatagtggtt	YES	ccactatgccattgagacattt	YES
pte-mir-11958	gatggttgactccggttatccgagatcccagagaaaaccggagtcatccctcttt	gatggttgactccggttatc	YES	aaaaccggagtcatccctcttt	YES
pte-mir-11959-1	gagggtaaactaagcatatccgaaaatcttcggataagctcggttgatcctattt	gagggtaaactaagcatatc	NO	ataagctcggttgatcctattt	NO
pte-mir-11959-2	gagggtaaactaagcatatccgaaaatcttcggataagctcggttgatcctattt	gagggtaaactaagcatatc	NO	ataagctcggttgatcctattt	NO
pte-mir-11960	atggtaaattgttcactcagatagcaatctgcgtgaacaatttcccatgc	atggtaaattgttcactcagat	YES	ctgcgtgaacaatttcccatgc	YES
pte-mir-11961a	ggtcagtatctgctgtgatacgggtggcgcagttattcgtatcacaatagtgctagacatt	ggtcagtatctgctgtgatacg	YES	tatcacaatagtgctagacatt	YES
pte-mir-11961b	gggcggtttctgctgtgaaacgacgattgcagttttccgtttcacagtagaactagctatt	gggcggtttctgctgtgaaacg	YES	tttcacagtagaactagctatt	YES
pte-mir-11961c	ggtcggtttctgctgtgagacggcggtcgctgtcgtccgtatcacagcagaatttgacattt	ggtcggtttctgctgtgagacg	YES	tatcacagcagaatttgacattt	YES
pte-mir-11962a	catatttcagaaatggcatcaagtaattttcacaactgatgtcatttttgaagtatgca	catatttcagaaatggcatcaa	YES	gatgtcatttttgaagtatgca	YES
pte-mir-11962b	catatttcaaaaatggcatcacgtcttgctaatatctgatgccatttttgagctatgta	catatttcaaaaatggcatcac	YES	gatgccatttttgagctatgta	YES
pte-mir-11963a	gtgttttcatggtacaacggttaagcgtgctgctcaatcgctgtgccatgaaaacattt	gtgttttcatggtacaacggtta	YES	tcgctgtgccatgaaaacattt	YES
pte-mir-11963b-1	atgtgttcatggcacaacggttagcgcgtcggttgaaaccgttgtaccatgaaaacattt	atgtgttcatggcacaacggtt	NO	ccgttgtaccatgaaaacattt	NO
pte-mir-11963b-2	atgtgttcatggcacaacggttagcacgtcggctataaaccgttgtaccatgaaaacattt	atgtgttcatggcacaacggtt	NO	ccgttgtaccatgaaaacattt	NO
pte-mir-11964	agataaatgtatatctggtcttgtgaaattaataatcatgactagatattccatttatct	agataaatgtatatctggtct	YES	tgactagatattccatttatct	YES
pte-mir-11965-1	gataaaggaatttttgttcatatgtaaatatgaacacaaattccttcatctc	gataaaggaatttttgttcata	YES	tgaacacaaattccttcatctc	NO
pte-mir-11965-2	gatgaaggaatttgtgttcatagttacatatgaacacaaattccttcatctc	gatgaaggaatttgtgttcat	YES	tgaacacaaattccttcatctc	NO
pte-mir-11965-3	agatgaaggaatttgggttcatatgtaaatatgatatgaacacaaattccttcatctc	agatgaaggaatttgggttc	YES	tgaacacaaattccttcatctc	NO
pte-mir-11966	cccaacctaatatttatttctgagttcaaaaattgatctcagaaataaatattgggttgggt	cccaacctaatatttatttctg	YES	agaaataaatattgggttgggt	YES
pte-mir-11967	agatgctgcgctatgagttattttgttttaaataataactcaaagtcgtagcttcggt	agatgctgcgctatgagttatt	YES	taactcaaagtcgtagcttcggt	YES
pte-mir-11968-1	agggacattgactagcaagctgttgttatgttttatacccagctttctggtaatagtctccct	agggacattgactagcaagctg	NO	gctttctggtaatagtctccct	NO
pte-mir-11968-2	agggacattgactagcaagctgttgttatattttatgcccagctttctggtaatagtctccct	agggacattgactagcaagctg	NO	gctttctggtaatagtctccct	NO
