# Supplementary material for: Pervasive microRNA Duplication in Chelicerates: Insights from the Embryonic microRNA Repertoire of the Spider Parasteatoda tepidariorum
Source: Genome Biol Evol. 2016 Jun 19;8(7):2133–44. doi: 10.1093/gbe/evw143 (PMC4987109; doi:10.1093/gbe/evw143)
Supplement: Supplementary Data [file gbe_8_7_evw143_s1.zip › File S3.txt]

1_pte-bantam                  CTGGTTTTCCCAATGATCATCCAGAGGA-ATATATGAAATCTGAGATCATTGTGAAAGCTGATT--------------------------------
#=GR_1_pte-bantam_SS          ..(((((((.((((((((...((((..............)))).)))))))).)))))))....................................  -19.62    kcal/mol
2_Acanthoscurria              -CTGTTTTCATAATCATTTACTAGAAA------AACTTATAGTAAATGATTTTGAAAACAGATC--------------------------------
#=GR_2_Acanthoscurria_SS      .(((((((((.((((((((((((................)))))))))))).)))))))))...................................  -24.10    kcal/mol
3_Acanthoscurria              CTGGTTTTCACACTGATCTAACAGATG---GACATGTAATCTGAGATCATTGTGAAAGCTGATT--------------------------------
#=GR_3_Acanthoscurria_SS      ..((((((((((.((((((..(((((............))))))))))).))))))))))....................................  -24.00    kcal/mol
4_Centruroides                CTGGTTTTCACAATGATTTTCCAGATG---GTTATGATATCTGAGATCATTGTGAAAGCTGATT--------------------------------
#=GR_4_Centruroides_SS        ..(((((((((((((((((..((((((..........)))))))))))))))))))))))....................................  -26.10    kcal/mol
5_Centruroides                CTGGTTTTCACAATGGTCCTCCAGACG---TAGAGGAAATCTGAGATCATTGTGAAAGCTGATT--------------------------------
#=GR_5_Centruroides_SS        ..((((((((((((((((...((((.....(.....)..)))).))))))))))))))))....................................  -23.20    kcal/mol
6_Ixodes                      CTGGTTTTCACAATGATCGTCCAGATG---GACCTGAAGTCTGAGATCATTGTGAAAGCTGATT--------------------------------
#=GR_6_Ixodes_SS              ..((((((((((((((((...(((((............))))).))))))))))))))))....................................  -27.00    kcal/mol
7_Limulus                     CTGGTTTTTACAGTGATTT-CCAGACA---GAGTTAACATCTGAGATCATTGTGAAAGCCGATT--------------------------------
#=GR_7_Limulus_SS             .((((((((((((((((((.(.(((..............))))))))))))))))))))))...................................  -24.80    kcal/mol
8_Limulus                     CTGGTTTTCATAGTGGTTTCCCAGATG---TCTGTTAGATCTGAGATCACTGTGAAAGCTGATT--------------------------------
#=GR_8_Limulus_SS             ..((((((((((((((((((..((((....(.....).))))))))))))))))))))))....................................  -25.00    kcal/mol
9_Limulus                     -TGGCTTTTACATTGATTTCCCAGATG---GATTAGACTTCTGAGATCATTGTGAAAGCTGATT--------------------------------
#=GR_9_Limulus_SS             ..((((((((((.(((((((..(((.(..........).)))))))))).))))))))))....................................  -21.70    kcal/mol
10_Limulus                    CTGGTTTTCACAATGATTTGACAGATG---TGTTCGGTATCTGAGATCATTGTGAAAGCTGATT--------------------------------
#=GR_10_Limulus_SS            ..(((((((((((((((((..((((((..........)))))))))))))))))))))))....................................  -25.60    kcal/mol
11_Limulus                    CTGGTTTTCACAATGATTTGACAGATG---TGTACGATATCTGAGATCATTGTGAAAGCTGATT--------------------------------
#=GR_11_Limulus_SS            ..(((((((((((((((((..((((((...(.....))))))))))))))))))))))))....................................  -27.60    kcal/mol
12_Metaseiulus                --GGTTTTCTCAATGATTT-CCAGAGTTCTGTTAACTTCTCTGAGATCATTGTGAAAGCTGATT--------------------------------
#=GR_12_Metaseiulus_SS        ..(((((((.(((((((((.(.((((............)))))))))))))).)))))))....................................  -23.60    kcal/mol
13_Stegodyphus                CTGGTTTTCTCAATGATCCTCCAGATG---GATTTGAAATCTGAGATCATTGTGAAAGCTGATT--------------------------------
#=GR_13_Stegodyphus_SS        ..(((((((.((((((((...(((((............))))).)))))))).)))))))....................................  -22.20    kcal/mol
14_Tetranychus                CTGGTTTTCACAATGGTTTGACAGAAAACATTTGATTATTCTGAGATCATTGTGAAAGCTGTTT--------------------------------
#=GR_14_Tetranychus_SS        ..(((((((((((((((((..(((((............))))))))))))))))))))))....................................  -22.90    kcal/mol


15_pte-let-7                  ----TGAGGTAGTAGGTTGTATAGTTTAGA-ACTACACCTTTAATGGGCGA----ACTATACAGCTTGCT--AACTTTCC----------------
#=GR_15_pte-let-7_SS          .....((((((((((((((((((((((.(...(............)..)))....)))))))))))))))...)))))..................  -24.20    kcal/mol
16_Acanthoscurria             ----TGAGGTAGTAGGTTGTATAGTT-AGA-ACTACACC--TGATGGGAGA----ACTGTACAGCTTGCT--AACTTTCC----------------
#=GR_16_Acanthoscurria_SS     .....(((((((((((((((((((((......((...((......)).)))....)))))))))))))))...)))))..................  -24.60    kcal/mol
17_Centruroides               ----TGAGGTAGTAGGTTGTATAGTTGAGA-ACTACATC--CATCAGGAGA----ACTGTACAACTTGCT--AACTTTCC----------------
#=GR_17_Centruroides_SS       .....(((((((((((((((((((((...........((..(....))).)....)))))))))))))))...)))))..................  -23.80    kcal/mol
18_Ixodes                     TGATGGTTGAAGTAGATTGGATAGTTATAA-ATTA-------------GGA----ACTATCCAATCTACTTCAACCTTTAACGGC-----------
#=GR_18_Ixodes_SS             (((.((((((((((((((((((((((........................)....))))))))))))))))))))).)))................  -34.90    kcal/mol
19_Limulus                    ----TGAGGTAGTAGGTTGTATGGTTGAGA-ACTACATC--TTTGGGGAGA----ACTGTACAATCTGCT--AACTTTCC----------------
#=GR_19_Limulus_SS            .....(((((((((((((((((((((......(((........)))....)....)))))))))))))))...)))))..................  -22.30    kcal/mol
20_Limulus                    ----TGAGGTAGTAGGTTGTATAGTTGAGA-ACTACATC--TTTGGGGAGA----ACTGTACAGCCTGCT--AACTTTCC----------------
#=GR_20_Limulus_SS            .....(((((((((((((((((((((......(((........)))....)....)))))))))))))))...)))))..................  -26.20    kcal/mol
21_Limulus                    ----TGAGGTAGTAGGTTGTATGGTTGAGA-ACTACATC--TTTGGGGAGA----ACTGTACAGCCTGCT--AACTTTCC----------------
#=GR_21_Limulus_SS            .....(((((((((((((((((((((......(((........)))....)....)))))))))))))))...)))))..................  -24.90    kcal/mol
22_Metaseiulus                -----GAGGTAGTAGGTTGTATAGTTGGTGCGTCAGATT-------TTCAG-----CTATACAACCAACT--AGCTTTCG----------------
#=GR_22_Metaseiulus_SS        .....(((.((((.((((((((((((((..(....)...........)))).....)))))))))).)))..).)))...................  -26.40    kcal/mol
23_Stegodyphus                ----TGAGGTAGTAGGTTGTATAGTTTAGA-ACTACACC--AAACGGGCGA----ACTATACAGCTTGCT--AACTTTC-----------------
#=GR_23_Stegodyphus_SS        .....((((((((((((((((((((((.(...(............)..)))....)))))))))))))))...)))))..................  -23.80    kcal/mol
24_Tetranychus                ----TGAGGTAGTAGGTTGTATTGTTGAAATATTACACCCCAATTGGCGGACATAACTATACAACTTGCT--AGCTTTCC----------------
#=GR_24_Tetranychus_SS        .....(((.(((((((((((((.((((..........((((....)).))...)))).))))))))))))..).)))...................  -22.42    kcal/mol
25_Varroa                     ----CGAGGTAGTAGGTTGTATAGTTGTGCCGTAACCTT-------CCCGA-----CTATACATCCAACT--AGCTCATGCTGGC-----------
#=GR_25_Varroa_SS             .....(((.((((.((.((((((((((.....................))).....))))))).)).)))..).)))...................  -23.44    kcal/mol


26_pte-mir-1                  ---CCGTGCTTCCTTACTTCCCATATCTT--CTTAAAGAGTCGTATGGAATGTAAAGAAGTATGGAG-----------------------------
#=GR_26_pte-mir-1_SS          ...(((((((((.((((...((((((.((..(.....)))..))))))...)))).)))))))))...............................  -23.00    kcal/mol
27_Acanthoscurria             ---CCGTGCTTCCTTGCTTCCCATATGTG--CCTACAGAGCTGTATGGAATGTAAAGAAGTATGGAG-----------------------------
#=GR_27_Acanthoscurria_SS     ...(((((((((.((((...(((((((.(..((....).)))))))))...)))).)))))))))...............................  -24.30    kcal/mol
28_Acanthoscurria             ---CCGTGCTTCATTACATCCCATATGTT--TT--ACGACTGGTATGGAATGTAAAGAAGTATGGAG-----------------------------
#=GR_28_Acanthoscurria_SS     ...(((((((((.((((((.(((((((((........)))..)))))).)))))).)))))))))...............................  -25.40    kcal/mol
29_Centruroides               ---CCGTACTTCCTTGCTTCCCATATGT----GATGTGGTCGGTATGGAATGTAAAGAAGTATGGAG-----------------------------
#=GR_29_Centruroides_SS       ...(((((((((.((((...((((((.(....(((...))))))))))...)))).)))))))))...............................  -23.00    kcal/mol
30_Centruroides               GCTCCATACTTCTTTACATTCCATACAGC--ATCGGCGGCAGATATGGGAAGTAAGGAAGAATGGAGTCC--------------------------
#=GR_30_Centruroides_SS       (((((((.(((((((((.((((((((.((.........)).).))))))).))))))))).)))))))............................  -30.20    kcal/mol
31_Centruroides               GCTCCATACTTCTTTACATTCCATACAGC--ATCGGCGGCAGATATGGGAAGTAAGGAAGAATGGAGTCC--------------------------
#=GR_31_Centruroides_SS       (((((((.(((((((((.((((((((.((.........)).).))))))).))))))))).)))))))............................  -30.20    kcal/mol
32_Ixodes                     ---CCGTGCTTCCTTACTTCCCATATGTGTCCCCTCAGAGCGGTATGGAATGTAAAGAAGTATGGAG-----------------------------
#=GR_32_Ixodes_SS             ...(((((((((.((((...((((((.((..(.....)..))))))))...)))).)))))))))...............................  -22.80    kcal/mol
33_Limulus                    -----GTGCTTCTTTGCTTCCCATATCTG---TAATCA-GCTTTATGGAATGTAAAGAAGTATGGAG-----------------------------
#=GR_33_Limulus_SS            .....((((((((((((...(((((.(((.......)).)...)))))...)))))))))))).................................  -21.80    kcal/mol
34_Limulus                    ---CCGTGCTTCTTCACTTCCCATATGTG---GCATTGTGCTGTATGGAATGTAAAGAAGTATGGAG-----------------------------
#=GR_34_Limulus_SS            ...(((((((((((.((((((...(((.....((.....))..))))))).)).)))))))))))...............................  -25.60    kcal/mol
35_Limulus                    ---CCGTGCTTCCTTACTTCCCATATGTG---GCATTATGCTGTATGGAATGTAAAGAAGTATGG-------------------------------
#=GR_35_Limulus_SS            ...(((((((((.((((((((...(((.....((.....))..))))))).)))).)))))))))...............................  -24.30    kcal/mol
36_Limulus                    ---CCGTGCTTCCTTACTTCCCATATTTG---TAGTCATGCTCTATGGAATGTAAAGAAGTATGGAG-----------------------------
#=GR_36_Limulus_SS            ...(((((((((.((((...(((((...(...((....)))..)))))...)))).)))))))))...............................  -22.60    kcal/mol
37_Limulus                    ---CCATGCTTCCTTACTTCCCATATGTA----TTTCCACCCGTATGGAATGTAAAGAAGTACGG-------------------------------
#=GR_37_Limulus_SS            ...((.((((((.((((...(((((((..............)))))))...)))).)))))).))...............................  -18.20    kcal/mol
38_Metaseiulus                -----GTACTTCTTTGC-TATCCCATATG--AAGATAAAGTT--ATGGAATGTAAAGAAGTATGGAG-----------------------------
#=GR_38_Metaseiulus_SS        .....((((((((((((..((.(((((..............)..)))).)))))))))))))).................................  -18.40    kcal/mol
39_Stegodyphus                ---CCGTGCTTCCTTACTTCCCATATCTT--CTTTAAAAGTTGTATGGAATGTAAAGAAGTATGGAG-----------------------------
#=GR_39_Stegodyphus_SS        ...(((((((((.((((...(((((((((........)))..))))))...)))).)))))))))...............................  -21.80    kcal/mol
40_Stegodyphus                ---CCGTACTTCACTACTTCCCATATGTC--TAATATATTCCATATGGAATGTGTTGAAGTATGGA------------------------------
#=GR_40_Stegodyphus_SS        ...((((((((((.(((...(((((((..............)))))))...))).))))))))))...............................  -23.70    kcal/mol
41_Tetranychus                -ACACATACTTCTGGACATACCATATTTT--GATATTGAATTGTATGGAATGTAAAGAAGTATGGAG-----------------------------
#=GR_41_Tetranychus_SS        ....(((((((((..((((.((((((..(..........)..)))))).))))..)))))))))................................  -23.80    kcal/mol


42_pte-mir-7                  TGGAAGACTAGTGATTTTATTGTTTGATATTCAA--TTTAAACAATAGATCACTGTCTCCTTT---------------------------------
#=GR_42_pte-mir-7_SS          .(((.(((.((((((((.(((((((((..........)))))))))))))))))))))))....................................  -23.30    kcal/mol
43_Acanthoscurria             TGGAAGACTAGTGATTTTATTGTTTGTAA--CAG--AAGAAACAATAGATCACTGTCTCCT-----------------------------------
#=GR_43_Acanthoscurria_SS     .(((.(((.((((((((.(((((((.(..........).)))))))))))))))))))))....................................  -21.00    kcal/mol
44_Centruroides               TGGAAGACTAGTGATTTTGTTGTTTTA----TTGGAAACAAACAAGAAATCACTATCT--------------------------------------
#=GR_44_Centruroides_SS       ....(((.((((((((((.(((((((........)))))))....)))))))))))))......................................  -16.70    kcal/mol
45_Centruroides               TGGAAGACTAGTGATTTTGTTGTTCTG--AATATGAG--AAACAAAGAATCTCTATCTTCCGATA-------------------------------
#=GR_45_Centruroides_SS       .((((((.(((.((((((.(((((((.........))...))))))))))).)))))))))...................................  -18.80    kcal/mol
46_Centruroides               --GAAGACTAGTGATTTTGTTGTTTTA----TTGGAAACAAACAAGAAATCACTATCTTCT-----------------------------------
#=GR_46_Centruroides_SS       ..(((((.((((((((((.(((((((........)))))))....)))))))))))))))....................................  -21.40    kcal/mol
47_Ixodes                     TGGAAGACTAGTGATTTTGTTGTTCTGTCAAACTTGG--AAACAAGAAATCACTATCTCC------------------------------------
#=GR_47_Ixodes_SS             .(((.((.((((((((((....(((((.......)))..))....)))))))))))))))....................................  -16.80    kcal/mol
48_Limulus                    TGGAAGACTAGTGATTTTGTTGTTCTG--CTGTTGAG--AAACAAGAAATCACTATCTTCCG----------------------------------
#=GR_48_Limulus_SS            .((((((.((((((((((....((((...(....)))..))....))))))))))))))))...................................  -23.30    kcal/mol
49_Stegodyphus                TGGAAGACTAGTGATTTTATTGTTTGTAAAGC----CTTAAACAATAGATCACTGTCTCC------------------------------------
#=GR_49_Stegodyphus_SS        .(((.(((.((((((((.((((((((............))))))))))))))))))))))....................................  -20.80    kcal/mol
50_Stegodyphus                TGGAAGACTAGTGATTTTGTTGTTCTG--TATTTGAG--TAACAAGAAATCTCTATCTTCT-----------------------------------
#=GR_50_Stegodyphus_SS        .((((((.(((.(((((((((((((.........)))..)))))..))))).)))))))))...................................  -16.10    kcal/mol
51_Tetranychus                TGGAAGACTAGTGATTTTGTTGTTTGTCTGTTAGTAATTAAACAAGAAATCGCT------------------------------------------
#=GR_51_Tetranychus_SS        .........(((((((((.(((((((............))))))))))))))))..........................................  -11.50    kcal/mol	
52_Varroa                     TGGAAGACTTGTGATTTTGTTGTTGTCCCTTCTATCGTCCAACAATAAATCACTGTCTTCTTT---------------------------------
#=GR_52_Varroa_SS             .(((((((..(((((((.(((((((..(........)..)))))))))))))).)))))))...................................  -23.40    kcal/mol


53_pte-mir-8                  CATCTTACCAGGCAGTATT-AGAGTCAATTTGAAAATGTTCTTCTAATACTGTCAGGTAAAGATGTC-----------------------------
#=GR_53_pte-mir-8_SS          (((((((((.(((((((((.((((..(((.(....).))).))))))))))))).))).))))))...............................  -25.70    kcal/mol
54_Acanthoscurria             CATCTTACCAGGCAGTATT-AGAGTT--C-TGGTACAATTCCTCTAATACTGTCAGGTAAAGATGTC-----------------------------
#=GR_54_Acanthoscurria_SS     (((((((((.(((((((((.((((.................))))))))))))).))).))))))...............................  -26.84    kcal/mol
55_Centruroides               CATCTTACCGGGCAGCATT-AGAGTGTATTTGTTCTTAGC--TCTAATACTGTCAGGTAAAGATGTC-----------------------------
#=GR_55_Centruroides_SS       (((((((((.(((((.(((.(((((.............))..)))))).))))).))).))))))...............................  -25.32    kcal/mol
56_Ixodes                     CATCTTACCAGACAGCATT-AGATTG--AG----CCTGATT-TCTAATACTGTCAGGTAAAGATGTC-----------------------------
#=GR_56_Ixodes_SS             (((((((((.(((((.(((.(((...................)))))).))))).))).))))))...............................  -21.00    kcal/mol
57_Limulus                    CATCTTACAGGACAGCATTTAGAGTT--TATTCCATGCTTACTCTAATACTGTCAGGTAAAGATGT------------------------------
#=GR_57_Limulus_SS            ((((((((..(((((...(((((((...............)))))))..)))))..)).))))))...............................  -21.12    kcal/mol
58_Limulus                    CATCTTACCGGGCAGGATT-AGAGTT--CTTTACCAATATCTTCTAATACTGTCAGGTAAAGATGT------------------------------
#=GR_58_Limulus_SS            (((((((((.(((((.(((.((((.................))))))).))))).))).))))))...............................  -20.66    kcal/mol
59_Limulus                    CATCTTACCAGGCAGCATT-AGACTG--AC---AAATAACT-TCTAATACTGTCAGGTAAAGATGTC-----------------------------
#=GR_59_Limulus_SS            (((((((((.(((((.(((.(((...................)))))).))))).))).))))))...............................  -19.42    kcal/mol
60_Limulus                    CATCTTACCAGGCAG-ATTTAGAGTG--AAATCTCGAAACG-TCTAATACTGTCAGGTAAAGATGT------------------------------
#=GR_60_Limulus_SS            (((((((((.(((((...(((((((.............))..)))))..))))).))).))))))...............................  -19.30    kcal/mol
61_Limulus                    CATCTTACCGGGCAGCATT-GGAGTC--TGTGCTAAGTTTCTTCTAATACTGTCAGGTAAAGATGT------------------------------
#=GR_61_Limulus_SS            (((((((((.(((((.(((.((((.(..(......))....))))))).))))).))).))))))...............................  -21.80    kcal/mol
62_Limulus                    CATCTTACCAGGCAGCATT-AGATTG--AA---AAATAATT-TCTAATACTGTCAGGTAAAGATGTC-----------------------------
#=GR_62_Limulus_SS            (((((((((.(((((.(((.(((...................)))))).))))).))).))))))...............................  -20.32    kcal/mol
63_Limulus                    CATCTTACCAGGCAG-ATATAGAGTG--AAATATTCAAACA-TCTAATACTGTCAGGTAAAGATGTC-----------------------------
#=GR_63_Limulus_SS            (((((((((.(((((....((((.((..(.....))).....))))...))))).))).))))))...............................  -19.10    kcal/mol
64_Metaseiulus                CATCTTACTTGATAGCGTT-AGAGTC--AACTTCA---ACGGTCTAATACTGTCAGGTAAAGATGTC-----------------------------
#=GR_64_Metaseiulus_SS        (((((((((((((((..((.(((.((..............)))))))..))))))))).))))))...............................  -22.00    kcal/mol
65_Stegodyphus                CATCTTACCAGGCAGTATT-AGAGTT--ACTG-AAATACTTGTCTAATACTGTCAGGTAAAGATGTC-----------------------------
#=GR_65_Stegodyphus_SS        (((((((((.(((((((((.(((...................)))))))))))).))).))))))...............................  -23.79    kcal/mol
66_Tetranychus                CATCTTACCAGACAGCGTT-GGAATG--GTTATTTGAAATAATCTAATACTGTCAGGTAAAGATGTC-----------------------------
#=GR_66_Tetranychus_SS        (((((((((.(((((..((.(((.....(((......)))..)))))..))))).))).))))))...............................  -21.60    kcal/mol


67_pte-mir-9                  TCTTTGGTTATCTAGCTGTATGAGTGAG-------TTTTACGT--CATAAAGCTAGGTTACCAAAGTTA---------------------------
#=GR_67_pte-mir-9_SS          .(((((((.((((((((.(((((((((..........)))).)..)))).)))))))).)))))))..............................  -26.10    kcal/mol
68_Acanthoscurria             TCTTTGGTTATCTAGCTGTATGAGTGAA-------GTCTACGT--CATAAAGCTAGGTTACCAAAGTTA---------------------------
#=GR_68_Acanthoscurria_SS     .(((((((.((((((((.((((((((............))).)..)))).)))))))).)))))))..............................  -25.90    kcal/mol
69_Centruroides               TCTTTGGTTATCTAGCTGTATGAGTGTA-------AACGACGT--CATAAAGCTAGGTTACCAAAGTTA---------------------------
#=GR_69_Centruroides_SS       .(((((((.((((((((.(((((.(((............))))..)))).)))))))).)))))))..............................  -25.70    kcal/mol
70_Centruroides               TCTTTGGTTATCTAGCTGTATGAGTGAC-------TATTACGT--CATAAAGCTAGGTTACCAAAGTTA---------------------------
#=GR_70_Centruroides_SS       .(((((((.((((((((.(((((((((..........)))).)..)))).)))))))).)))))))..............................  -26.10    kcal/mol
71_Ixodes                     TCTTTGGTTATCTAGCTGTATGAGTGAT-------ATTAACAT--CATAAAGCTAGGTTACCAAAGTTA---------------------------
#=GR_71_Ixodes_SS             .(((((((.((((((((.(((((((..............)).)..)))).)))))))).)))))))..............................  -25.50    kcal/mol
72_Limulus                    TCTTTGGTTATCTAGCTGTATGAGTGCA-------ATTGACAT--CATAAAGCTAGGTTACCAAAGTTA---------------------------
#=GR_72_Limulus_SS            .(((((((.((((((((.(((((...(...........)...)..)))).)))))))).)))))))..............................  -25.20    kcal/mol
73_Limulus                    TCTTTGGTTATCTAGCTGTATGAGTGA---GTTC------AATTTCATAAAGCTAGGTTACTAAAGTTA---------------------------
#=GR_73_Limulus_SS            .(((((((.((((((((.(((((.((.......)......)...))))).)))))))).)))))))..............................  -22.80    kcal/mol
74_Limulus                    TCTTTGGTTATCTAGCTGTATGAGTGTG-------ACTGACAT--CATAAAGCTAGGTTACCAAAGTTA---------------------------
#=GR_74_Limulus_SS            .(((((((.((((((((.(((((.(((............))))..)))).)))))))).)))))))..............................  -26.20    kcal/mol
75_Limulus                    TCTTTGGTTATCTAGCTGTATGAGTGTA-------ATTAACAT--CATAAAGCTAGGTTACCAAAGTTA---------------------------
#=GR_75_Limulus_SS            .(((((((.((((((((.(((((.(((............))))..)))).)))))))).)))))))..............................  -26.00    kcal/mol
76_Metaseiulus                TCTTTGGTTATCTAGCTGTATGAGTGATGAATTATCCCTACGTATCATAAAGCTAGGTTACCAAAGTTA---------------------------
#=GR_76_Metaseiulus_SS        .(((((((.((((((((.(((((...(((...........))).))))).)))))))).)))))))..............................  -24.90    kcal/mol
77_Stegodyphus                TCTTTGGTTATCTAGCTGTATGAGTGAG-------TTTTACGT--CATAAAGCTAGGTTACCAAAGTTA---------------------------
#=GR_77_Stegodyphus_SS        .(((((((.((((((((.(((((((((..........)))).)..)))).)))))))).)))))))..............................  -26.10    kcal/mol
78_Tetranychus                TCTTTGGTTATTTAGCTTTCTGATTGCC----CGTACAAACAT--CATAAAGCTATTTAACCAAATT-----------------------------
#=GR_78_Tetranychus_SS        ..((((((((..(((((((.((((((..........))...))..)).)))))))..))))))))...............................  -19.40    kcal/mol
79_Varroa                     TCTTTGGTTATCTAGCTGTATGAGTGATGAGTTCGCCCAAAGTGTCATAAAGCTAGGTTACCAAAGTTA---------------------------
#=GR_79_Varroa_SS             .(((((((.((((((((.(((((((((.....))))........))))).)))))))).)))))))..............................  -26.10    kcal/mol


80_pte-mir-10                 -TACCCTGTAGATCCGAATTTGTGGCAAAA--AGCATAA--CAAATTCGGTTCTAGAGAGGTTC--------------------------------
#=GR_80_pte-mir-10_SS         ..(((((.((((.((((((((((.((.......))...)..))))))))).)))).)).)))..................................  -26.40    kcal/mol
81_Acanthoscurria             -TACCCTGTAGATCCGAATTTGTGGCTTAA--TGCATTA--CAAATTCGGTTCTAGAGAGGTTC--------------------------------
#=GR_81_Acanthoscurria_SS     ..(((((.((((.(((((((((((((.......))..))..))))))))).)))).)).)))..................................  -25.80    kcal/mol
82_Centruroides               -TACCCTGTAGATCCGAATTTGTCAGGGTA-TCTGACAA--CAAATTCGGTTCTAGAGAGGTT---------------------------------
#=GR_82_Centruroides_SS       ..(((((.((((.(((((((((((((......)))))).....))))))).)))).)).)))..................................  -25.40    kcal/mol
83_Ixodes                     -TACCCTGTAGATCCGAATTTGTCTGCAACAA--GACTA--CAAATTCGGTTCTAGAGAGGTT---------------------------------
#=GR_83_Ixodes_SS             ..(((((.((((.((((((((((((......)..))).....)))))))).)))).)).)))..................................  -23.00    kcal/mol
84_Limulus                    -TACCCTGTAGATCCGAATTTGTCAGGGT--TAGAACCA--CAAATTCGGTTCTAGAGAGGTT---------------------------------
#=GR_84_Limulus_SS            ..(((((.((((.((((((((((..((.........)))..))))))))).)))).)).)))..................................  -24.80    kcal/mol
85_Limulus                    -TACCCTGTAGATCCGAATTTGCCTCAAAAGTTTAATTA--CAAATTCGGTTCTAGAGAGGTT---------------------------------
#=GR_85_Limulus_SS            ..(((((.((((.(((((((((...................))))))))).)))).)).)))..................................  -20.13    kcal/mol
86_Limulus                    -TACCCTGTAGATCCGAATTTGTCTGGGA--TATGACCA--CAAATTCGGTTCTAGAGAGGTT---------------------------------
#=GR_86_Limulus_SS            ..(((((.((((.((((((((((..((.........)))..))))))))).)))).)).)))..................................  -24.80    kcal/mol
87_Limulus                    -TACCCTGTAGATCCGAATTTGTTTGGGAA-TGTGACTA--CAAATTCGGTTCTAGAGAGGTT---------------------------------
#=GR_87_Limulus_SS            ..(((((.((((.((((((((((..((.........)))..))))))))).)))).)).)))..................................  -23.40    kcal/mol
88_Limulus                    -TACCCTGTAGATCCGAATTTGTCTGGAT--CGTGGTTA--CAAATTCGGTTCTAGAGAGGTT---------------------------------
#=GR_88_Limulus_SS            ..(((((.((((.((((((((((...(((......))))..))))))))).)))).)).)))..................................  -22.90    kcal/mol
89_Limulus                    -TACCCTGTAGATCCGAATTTGTCTTGGC--TTTGGCTA--CAAATTCGGTTCTAGAGAGGTT---------------------------------
#=GR_89_Limulus_SS            ..(((((.((((.((((((((((...(((......))))..))))))))).)))).)).)))..................................  -25.80    kcal/mol
90_Stegodyphus                -TACCCTGTAGATCCGAATTTGTGGCACAA--AGCATAA--CAAATTCGGTTCTAGAGAGGTTC--------------------------------
#=GR_90_Stegodyphus_SS        ..(((((.((((.((((((((((.((.......))...)..))))))))).)))).)).)))..................................  -26.40    kcal/mol
91_Tetranychus                AACCTCTGTAGAGCCGAATTGGTAACAAATTAATTTTCAGACAAATTCGGGTCTACAGAGTTA---------------------------------
#=GR_91_Tetranychus_SS        ...(((((((((.(((((((.((...(((.....)))...)).))))))).)))))))))....................................  -25.70    kcal/mol


92_pte-mir-34                 TGGCAGTGTGGTTAGCTGGTTGTG--TTTTTTCTTTCA--ACAACCACTATCTTCTCTGCCCT---------------------------------
#=GR_92_pte-mir-34_SS         .(((((.(.((.(((.(((((((.................)))))))))).)).).)))))...................................  -21.22    kcal/mol
93_Acanthoscurria             TGGCAGTGTGGTTAGCTGGTTGTG--TG-CTTCTAACA--ACAACCACTATCCCCATTGCCCCA--------------------------------
#=GR_93_Acanthoscurria_SS     .(((((((.((.(((.((((((((..(........))...)))))))))).)).)))))))...................................  -26.10    kcal/mol
94_Acanthoscurria             TGGCAGTGTGGTTAGCTGGTTGT----GAGCTAAGCCCACACAACCACTATCTTCCCTGCCCT---------------------------------
#=GR_94_Acanthoscurria_SS     .(((((.(.((.(((.(((((((....(.((...))...))))))))))).)).).)))))...................................  -22.90    kcal/mol
95_Centruroides               TGGCAGTGTGGTTAGCTGGTTGT-----TAAATGAAAACAACAACCACTATCTACATTGCC-----------------------------------
#=GR_95_Centruroides_SS       .((((((((((.(((.(((((((.....(..........))))))))))).))))))))))...................................  -26.50    kcal/mol
96_Centruroides               TGGCAGTGTGGTTAGCTGGTTGT-----G-AATGATGACGACAACCACTAGTCGTACTGCCGCCT-------------------------------
#=GR_96_Centruroides_SS       .(((((((((..(((.(((((((.................))))))))))..)))))))))...................................  -26.70    kcal/mol
97_Limulus                    TGGCAGTGTGGTTAGCTGGTTGT-----GAGTTGTGTTAAACAGCCACTACCTGCACTG-------------------------------------
#=GR_97_Limulus_SS            ...(((((..(.(((.(((((((.................)))))))))).)..))))).....................................  -21.30    kcal/mol
98_Limulus                    TGGCAGTGTGGTTAGCTGGTTGT-----GAGTATTAGTAAACAACCACTATCTGCAGTGCTTCAA-------------------------------
#=GR_98_Limulus_SS            .((((.((..(.(((.(((((((.................)))))))))).)..)).))))...................................  -22.60    kcal/mol
99_Limulus                    TGGCAGTGTGGTTAGCTGGTTGT-----GAGCTTCTACAAACAACCACTACCTGCATTGCTTCA--------------------------------
#=GR_99_Limulus_SS            .(((((((..(.(((.(((((((.................)))))))))).)..)))))))...................................  -24.10    kcal/mol
100_Limulus                   TGGCAGTGTGGTTAGCTGGTTGT-----AAGTAC---CACACAACCACTACCTGCACTGCCTC---------------------------------
#=GR_100_Limulus_SS           .(((((((..(.(((.(((((((.................)))))))))).)..)))))))...................................  -28.20    kcal/mol
101_Limulus                   TGGCAGTGTAGTTAGCTGGTTGT-----GAATATAATTAAACAACCACTATCTGCACTGCTCC---------------------------------
#=GR_101_Limulus_SS           .((((((((((.(((.(((((((.................)))))))))).))))))))))...................................  -27.70    kcal/mol
102_Metaseiulus               TGGCAGTGTGGTTAGCTGGTTGTGAGTCGATACGAGAACAACAATCAGTAACTTCACTGCCTCT--------------------------------
#=GR_102_Metaseiulus_SS       .(((((((.(((((.((((((((...((.......))...))))))))))))).)))))))...................................  -30.00    kcal/mol
103_Stegodyphus               TGGCAGTGTGGTTAGCTGGTTGTG--TGGCCTCTATTGGTACAACCACTATCCCTATTGCCCC---------------------------------
#=GR_103_Stegodyphus_SS       .(((((((.((.(((.(((((((.....(((......))))))))))))).)).)))))))...................................  -26.60    kcal/mol
104_Stegodyphus               TGGCAGTGTGGTTAGCTGGTTGTT--TACGTATAGTAATTACAACCACTATCTTCCCTGCCC----------------------------------
#=GR_104_Stegodyphus_SS       .(((((.(.((.(((.((((((((..(((.....))))..)))))))))).)).).)))))...................................  -23.00    kcal/mol
105_Tetranychus               TGGCAGTGTGGTTAGCTGGTTGT-----GTAATATAAACAACAACCACTGATTGCACTGCCC----------------------------------
#=GR_105_Tetranychus_SS       .(((((((..(((((.(((((((.....((.......)).))))))))))))..)))))))...................................  -32.00    kcal/mol
106_Varroa                    TGGCAGTGTGGTTAGCTGGTTGTTGA--GAGTCGTATCGTACAATCAGTAACTGCACTGCCTCTTAA-----------------------------
#=GR_106_Varroa_SS            .(((((((..((((.((((((((.....((......))..))))))))))))..)))))))...................................  -32.80    kcal/mol


107_pte-mir-96                TTTGGCACTGTCACATTTTTGTGTGTCTATAATTCTACAAAAATTGTGATAGTGTCAAGC------------------------------------
#=GR_107_pte-mir-96_SS        (((((((((((((((((((((((.(........).)))))))).))))))))))))))).....................................  -25.20    kcal/mol
108_Acanthoscurria            TTTGGCACTAGCACATTTTTGTGTTTATTGTATACTACAAAAATTGTATTAGTGCCAAGC------------------------------------
#=GR_108_Acanthoscurria_SS    (((((((((((.((((((((((((.........)).))))))).))).))))))))))).....................................  -21.30    kcal/mol
109_Acanthoscurria            TTTGGCACTTTCACATTTTTGTGTGT-TGCTGATCGACAAAGATTGTGTTAGTGCCAAGC------------------------------------
#=GR_109_Acanthoscurria_SS    (((((((((..(((((((((((.((.........))))))))).))))..))))))))).....................................  -22.90    kcal/mol
110_Centruroides              TTTGGCACTGGCACATTTTTGTGTTTTTATTTTACGACAAAAATTGTGATAGTGTCGAGC------------------------------------
#=GR_110_Centruroides_SS      ((((((((((.(((((((((((((.........)).))))))).)))).)))))))))).....................................  -20.10    kcal/mol
111_Centruroides              TTTGGCACTAGCACATTTTTGTGTTCCTGTCGTACGACAAAAATTGTAGTAGTGTCAAG-------------------------------------
#=GR_111_Centruroides_SS      .((((((((((((((....)))))...((((....))))..........)))))))))......................................  -17.80    kcal/mol
112_Ixodes                    TTTGGCACTAGCACATTTTTGTGTTTCGATGCTACGACAAAAATTGTGGTAGTGTCAAGC------------------------------------
#=GR_112_Ixodes_SS            ((((((((((.(((((((((((((.........)).))))))).)))).)))))))))).....................................  -22.80    kcal/mol
113_Limulus                   TTTGGCACTAGCACATTTTTGTGTTTATT-TTTACAACAAAAATTGTACTAGTGTCAAGC------------------------------------
#=GR_113_Limulus_SS           (((((((((((.((((((((((((.........)).))))))).))).))))))))))).....................................  -21.50    kcal/mol
114_Limulus                   TTTGGCACTGGCACATTTTTGTGTTTTATTTCTACAACAAAGATTGTGTTAGTGTCAAGC------------------------------------
#=GR_114_Limulus_SS           ((((((((((((((((((((((((.........)).))))))).))))))))))))))).....................................  -24.60    kcal/mol
115_Limulus                   TTTGGCACTAGCACATTTTTGTGTCATATTTCTACA-CAAAAATTGTATTAGTGTCAAG-------------------------------------
#=GR_115_Limulus_SS           .((((((((((.((((((((((((.........))).)))))).))).))))))))))......................................  -21.50    kcal/mol
116_Limulus                   TTTGGCACTAGCACATTTTTGTATTTTATTTATACAACAAAAATAGTGTTAGTTTCAAGC------------------------------------
#=GR_116_Limulus_SS           (((((.((((((((((((((((..............)))))))).)))))))).))))).....................................  -17.34    kcal/mol
117_Stegodyphus               TTTGGCACTGTCACATTTTTGTGTGTCTATAGTTCTACAAAAATTGTGATAGTGTCAAGC------------------------------------
#=GR_117_Stegodyphus_SS       (((((((((((((((((((((((...(....)...)))))))).))))))))))))))).....................................  -25.50    kcal/mol


118_pte-mir-190               AGATATGTTTGATATTCTTGGTTGTGTCAATTTGT----TCAACCAAGA-ATCAGACATATATGG-------------------------------
#=GR_118_pte-mir-190_SS       ..(((((((((((..(((((((((...(.....)......))))))))).)))))))))))...................................  -23.40    kcal/mol
119_Acanthoscurria            AGATATGTTTGATATTCTTGGTTGTGGCTTAAAAT----CCAACCAAGA-ATCAGACATAT-----------------------------------
#=GR_119_Acanthoscurria_SS    ..(((((((((((..(((((((((.((.......)....)))))))))).)))))))))))...................................  -22.60    kcal/mol
120_Centruroides              AGATATGTTTGATATTCTTGGTTGTGGCTTATA-T----CCAACCAAGA-ATCAGACATAT-----------------------------------
#=GR_120_Centruroides_SS      ..(((((((((((..(((((((((.((.......)....)))))))))).)))))))))))...................................  -23.10    kcal/mol
121_Centruroides              -GATATGTTTGATATTCTTGGTTGTGGCCTGAC-T----TCAACCGAGG-ATCAGACATAT-----------------------------------
#=GR_121_Centruroides_SS      ..((((((((((..((((((((((.((.....).).....))))))))).)))))))))))...................................  -22.90    kcal/mol
123_Ixodes                    AGATATGTTTGATATTCTTGGTTGTGCCACGAA------CCAACCAGGA-GTCAGACATAT-----------------------------------
#=GR_123_Ixodes_SS            ..(((((((((((..(((((((((.(.............)))))))))).)))))))))))...................................  -22.10    kcal/mol
124_Limulus                   AGATATGTTTGATATTCTTGGTTGTTGCATTTTTT----TCAACCAGAA-ATCAGACATAT-----------------------------------
#=GR_124_Limulus_SS           ..(((((((((((.((((.(((((................))))))))).)))))))))))...................................  -19.30    kcal/mol
125_Limulus                   AGATATGTTTGATATTCTTGGTTGTTGCATTTGTG----TCAACCAGGA-ATCAGACATATA----------------------------------
#=GR_125_Limulus_SS           ..(((((((((((..(((((((((.(((....))).....))))))))).)))))))))))...................................  -25.10    kcal/mol
126_Limulus                   AGATATGTTTGATATTCTTGGTTGTGAAAC-TTAT---TTCAACTAAGA-GTCAAACATAT-----------------------------------
#=GR_126_Limulus_SS           ..(((((((((((..(((((((((.((.......)...).))))))))).)))))))))))...................................  -20.40    kcal/mol
127_Limulus                   AGATATGTTTGATATTCTTGGTTGTGACACTCATT----CCAACCAGGA-ATCAGACATAT-----------------------------------
#=GR_127_Limulus_SS           ..(((((((((((..(((((((((.((.......)....)))))))))).)))))))))))...................................  -23.30    kcal/mol
128_Metaseiulus               -GATATGTTTGATATTCTTGGTTTCCAACAAATTA----TCAACCAAGGTGTCAGACAT-------------------------------------
#=GR_128_Metaseiulus_SS       ....(((((((((((.(((((((..................)))))))))))))))))).....................................  -17.74    kcal/mol
129_Rhipicephalus             AGATATGTTTGATATTCTTGGTTGTGATTCTGAGT-----CAGCCAGGA-GTCAGACATAT-----------------------------------
#=GR_129_Rhipicephalus_SS     ..(((((((((((..(((((((((................))))))))).)))))))))))...................................  -22.30    kcal/mol
130_Stegodyphus               AGATATGTTTGATATTCTTGGTTGTTGATAAAATT----TCAACCAAGA-ATCAGACATAT-----------------------------------
#=GR_130_Stegodyphus_SS       ..(((((((((((..(((((((((................))))))))).)))))))))))...................................  -22.20    kcal/mol
131_Tetranychus               AGATATGTTTGATATTCTTGGTTGTCAATTTTTGCAAAATCAACCAAGA-ATCAGACATAT-----------------------------------
#=GR_131_Tetranychus_SS       ..(((((((((((..(((((((((................))))))))).)))))))))))...................................  -21.89    kcal/mol
132_Varroa                    TGATATGTTTGATATTCTTGGTTTTCAATAA-TCA----TCAACCAAGGTGTCAGACATGTCGTGATC----------------------------
#=GR_132_Varroa_SS            .((((((((((((((.(((((((..................)))))))))))))))))))))..................................  -24.62    kcal/mol


133_pte-mir-210               AGCTGCTGGCCACGTCACTAGACTCGAT-TTTA--GATCTTGTGCGTGTGACAGCGGCTAT-----------------------------------
#=GR_133_pte-mir-210_SS       ((((((((.(((((.(((.(((.((..........))))).))))))).).)))))))).....................................  -25.90    kcal/mol
134_Centruroides              AGCTGCTGGACACGGCACAAGA-TATCCGTCGAT---TCTTGTGCGTGTGACAGCGGCTATT----------------------------------
#=GR_134_Centruroides_SS      ((((((((.(((((.(((((((..(((....)))...))))))))))))..)))))))).....................................  -31.40    kcal/mol
135_Ixodes                    AGTCGCTGGCCATGTCACAAGAGCGGAA-TTGA-CTTTCTTGTGCGTGTGACAGCGGCTAT-----------------------------------
#=GR_135_Ixodes_SS            ((((((((.(((((.((((((((.(.........).)))))))))))).).)))))))).....................................  -27.70    kcal/mol
136_Limulus                   AGTTGCTGAACATGACACGAGACTAGGT-TTGAGTCCTCTTGTGCGTGTGACAGCGGCTAT-----------------------------------
#=GR_136_Limulus_SS           ((((((((.(((((.(((((((...((........))))))))))))))..)))))))).....................................  -25.90    kcal/mol
137_Stegodyphus               AGTTGCTGGACGCAGCACAAGACTACCTTTTGACAGATCTTGTGCGTGTGACAGCGGCTAT-----------------------------------
#=GR_137_Stegodyphus_SS       ((((((((..((((((((((((((..(....)..)).)))))))).)))).)))))))).....................................  -27.90    kcal/mol


138_pte-mir-275               -----ACGTGCTGCATCA------GGTGCTTGTGACTGC-GCCCTTTCAGATAAGTCAGGTACCTGAAGTAGCGCGCGGA----------------
#=GR_138_pte-mir-275_SS       ......((((((((.(((......((((((..(((((.(..........)...)))))))))))))).))))))))....................  -32.40    kcal/mol
139_Acanthoscurria            -----ACGTGCTGCATCA------GGTGCTTGTGACTGC-GGAGTA----GAGAGTCAGGTACCTGAAGTAGCGCGCGGA----------------
#=GR_139_Acanthoscurria_SS    ......((((((((.(((......((((((..(((((.(.............))))))))))))))).))))))))....................  -33.00    kcal/mol
140_Centruroides              -----ACGTGCTGCATCA------GGTGCTTGTGACTGG-GCTGTC-----GAAGTCAGGTACCTGAAGTAGTGCGCGGA----------------
#=GR_140_Centruroides_SS      ......((..((((.(((......((((((((((((.......))).....)....))))))))))).))))..))....................  -31.60    kcal/mol
141_Ixodes                    -----ACGTGCTGCATCA------GGTGCTTGTGACTAC-GCGTTC----GAAAGTCAGGTACCTGAAGTAGCGCGCGGA----------------
#=GR_141_Ixodes_SS            ......((((((((.(((......((((((..(((((....(........)..)))))))))))))).))))))))....................  -32.30    kcal/mol
142_Limulus                   -----ACGTGCTGCATCA------GGTGCTTGTGACTGT-GCTGTAC---AAA-GTCAGGTACCTGAAGTAGCGCGCGGA----------------
#=GR_142_Limulus_SS           ......((((((((.(((......((((((..(((((.(.(.....)...).).))))))))))))).))))))))....................  -33.70    kcal/mol
143_Limulus                   -----ACGTGCTGCATCA------GGTGCTTGTGACTGT-GCCTTTT---GA-AGTCAGGTACCTGAAGTAGCGCGCGGA----------------
#=GR_143_Limulus_SS           ......((((((((.(((......((((((..(((((................)))))))))))))).))))))))....................  -32.60    kcal/mol
144_Limulus                   -----ACGTGCTGCATCA------GGTGCTTGTGACTGT-GTTGAAA---AAAAGTCAGGTACCTGAAGTAGCGCGCGGA----------------
#=GR_144_Limulus_SS           ......((((((((.(((......((((((..(((((....((.......)).)))))))))))))).))))))))....................  -34.10    kcal/mol
145_Limulus                   -----ACGTGCTGCATCA------GGTGCTTGTGACTGT-GCATTAT----AAAGTCAGGTACCTAAAGTAGCGCGCGGA----------------
#=GR_145_Limulus_SS           ......((((((((...(......((((((..(((((................))))))))))))...))))))))....................  -26.50    kcal/mol
146_Limulus                   -----ACGTGCTGCATCA------GGTGCTTGTGACTGT-GTTGAAG---AAA-GTCAGGTACCTGAAGTAGCGCGCGGA----------------
#=GR_146_Limulus_SS           ......((((((((.(((......((((((..(((((...............).))))))))))))).))))))))....................  -32.60    kcal/mol
147_Metaseiulus               ------CGTGCTACGACA------GGTGCTTGTGGCTTC-ATAAATC-TGTCTAGTCAGGTACCTGAAGTAGCGCGCGGA----------------
#=GR_147_Metaseiulus_SS       ......((((((((..((......((((((((.(((.............)))....))))))))))..))))))))....................  -31.40    kcal/mol
148_Metaseiulus               GCGTCCCGAGCTACC-CA------GGTACCTCAGGCTTG-ACATTGA-AACGCAGTCAGGTACCTGAAGTAGCGCGCGGA----------------
#=GR_148_Metaseiulus_SS       ...(((((.(((((..((......(((((((..((((.(..(.........)))))))))))))))..))))).)).)))................  -29.30    kcal/mol
150_Stegodyphus               -----ACATGCTGCATCA------GGTGCTTGTGACTGT-GCCGTAT---GATAGTCAGGTACCTGAAGTAGCACTCGGA----------------
#=GR_150_Stegodyphus_SS       ........((((((.(((......((((((..(((((((............)))))))))))))))).))))))......................  -30.50    kcal/mol
151_Stegodyphus               -----ACGTGCTGCATCA------GGTGCTTGTGACTGC-GCTGTAT---GATAGTCAGGTACCTGAAGTAGCGCGCGGA----------------
#=GR_151_Stegodyphus_SS       ......((((((((.(((......((((((..(((((((.(.....)...).))))))))))))))).))))))))....................  -33.40    kcal/mol
152_Varroa                    ------CGTGCTACGGCA------GGTGCTTGTGGCTTC-AT-CTCA-CGCATAGTCAGGTACCTGAAGTAGCGCGCGG-----------------
#=GR_152_Varroa_SS            ......((((((((..((......((((((((..((.............)).....))))))))))..))))))))....................  -30.60    kcal/mol


153_pte-mir-281               AAGAGAGCT-ATCCGTGGACAGTG-ATAGTT---GATGATAACTGTCATGGAATTGCTCTCTTTA-------------------------------
#=GR_153_pte-mir-281_SS       ((((((((...((((((.(((((..................)))))))))))...)))))))).................................  -25.04    kcal/mol
154_Acanthoscurria            AAGAGAGCT-ATCCGTGGACAGTA-AGAGT----CTG-ATAACTGTCATGGAGTCGCTCTCTTTA-------------------------------
#=GR_154_Acanthoscurria_SS    ((((((((...((((((.(((((..................)))))))))))...)))))))).................................  -24.70    kcal/mol
155_Centruroides              AAGAGAGCT-ATCCATAGACAGTG-A-AAAA---GATAATAACTGTCATGGAGTTGCTCTCTTTA-------------------------------
#=GR_155_Centruroides_SS      ((((((((...(((((.((((((..................)))))))))))...)))))))).................................  -26.62    kcal/mol
156_Ixodes                    AAGAGAGCA-ATCCGTGGACAGTGTGTATGTCCGAAATGGAACTGTCATGGAGTCGCTCTCTTT--------------------------------
#=GR_156_Ixodes_SS            ((((((((...((((((.(((((.......(((.....))))))))))))))...)))))))).................................  -26.51    kcal/mol
157_Limulus                   AAGAGAGCTCACC-ATGAACAGTGTGAAAAT------ACCAACTGTCATGGAGCTGCTCTCTTTA-------------------------------
#=GR_157_Limulus_SS           ((((((((.(.((.((((.((((.((.............)))))))))))).)..)))))))).................................  -23.70    kcal/mol
158_Limulus                   AAGAGAGCTCTTTCA-AGACAGTGTGTTGTC-------TAAACTGTCATGGAACTGCTCTCTTTA-------------------------------
#=GR_158_Limulus_SS           ((((((((..(((((..((((((..................)))))).)))))..)))))))).................................  -24.60    kcal/mol
159_Limulus                   AAGAGAGCTCATC-ATGAACAGTGTGAAAAT------GATAACTGTCATGGAGCTGCTCTCTTTA-------------------------------
#=GR_159_Limulus_SS           ((((((((.(..(.((((.((((..................)))))))))..)..)))))))).................................  -21.20    kcal/mol
160_Limulus                   AAGAGAGCTCATC-ATGAACAGTGTGAACAT------ACCAACTGTCATGGAGCTGCTCTCTTTA-------------------------------
#=GR_160_Limulus_SS           ((((((((.(..(.((((.((((.((.............)))))))))))..)..)))))))).................................  -21.30    kcal/mol
161_Limulus                   AAGAGAGCTCATC-ATGAACAGTGTGATTTT------GACAACTGTCATGGAGCTGCTCTCTTTA-------------------------------
#=GR_161_Limulus_SS           ((((((((.(..(.((((.((((((.............)).)))))))))..)..)))))))).................................  -21.80    kcal/mol
162_Rhipicephalus             AAGAGAGCA-ATCCGTGGACAGTATGCAATT---AACCCTGACTGTCATGGAGTCGCTCTCTTTA-------------------------------
#=GR_162_Rhipicephalus_SS     ((((((((...((((((.(((((..................)))))))))))...)))))))).................................  -24.56    kcal/mol
163_Stegodyphus               AAGAGAGCT-ATCCGTGGACAGTG-ATAGTT---CTGCACAACTGTCATGGAGTTGCTCTCTTTA-------------------------------
#=GR_163_Stegodyphus_SS       ((((((((...((((((.(((((..................)))))))))))...)))))))).................................  -26.14    kcal/mol
164_Tetranychus               AAGAGAGCTTATCCGTAGACAGTATTTAATC----GTTTCCACTGTCATGGAGTTGCTCTCTTT--------------------------------
#=GR_164_Tetranychus_SS       ((((((((...(((((.((((((..................)))))))))))...)))))))).................................  -25.34    kcal/mol


165_pte-mir-315               TTTTGATTGTTGCTCAGAAGGCGTGCA------GAC--GTCAGGCTTTCGAGCAATGATCAAACGT------------------------------
#=GR_165_pte-mir-315_SS       .((((((..((((((.((((((.(((............).)).))))))))))))..)))))).................................  -27.60    kcal/mol
166_Acanthoscurria            TTTTGATTGTCGCTCAGAAAGTGTGAT------TAT-AAACAGACTTTCGAGCAATGATCAAA---------------------------------
#=GR_166_Acanthoscurria_SS    .((((((..(.((((.((((((.((...............)).)))))))))).)..)))))).................................  -21.50    kcal/mol
167_Acanthoscurria            TTTTGATTGTTGCTCAGAAGGCGTGGC------GAA--GACAGGCTTTCGAGCAACGATCAAACG-------------------------------
#=GR_167_Acanthoscurria_SS    .((((((((((((((.((((((.((...............)).)))))))))))))))))))).................................  -31.00    kcal/mol
168_Centruroides              TTTTGATTGTTGCTCAGAAGGCGTTGA------TTT-TCAAAAGCTTTCGAGCGATGATCAAA---------------------------------
#=GR_168_Centruroides_SS      .((((((..((((((.((((((.(((............)))..))))))))))))..)))))).................................  -25.20    kcal/mol
169_Ixodes                    TTTTGATTGTTGCTCAGAAGGCGTGGC------AATCTGACAAGCCTTCGAGTGACTATCAAA---------------------------------
#=GR_169_Ixodes_SS            .((((((.((..(((.((((((.((...............)).)))))))))..)).)))))).................................  -24.30    kcal/mol
170_Limulus                   TTTTGATTGTTGCTCAGAAGGCGTGGA------CTT--GACAGGCTTTCGAGCAGCGATCAAACG-------------------------------
#=GR_170_Limulus_SS           .((((((((((((((.((((((.((...............)).)))))))))))))))))))).................................  -31.00    kcal/mol
171_Limulus                   TTTTGATTGTTGCTCAGAATGCGTGGG------TTT--GTCAGGCTTTCGAGCAATGATCAAACG-------------------------------
#=GR_171_Limulus_SS           .((((((..((((((.(((.((.(((.............))).)).)))))))))..)))))).................................  -24.50    kcal/mol
172_Limulus                   TTTTGATTGTTGCTCAGAAGGCGTGGA------TTT--GACAGGCTTTCGAGCAACGATCAAACG-------------------------------
#=GR_172_Limulus_SS           .((((((((((((((.((((((.((...............)).)))))))))))))))))))).................................  -31.00    kcal/mol
173_Limulus                   TTTTGATTGTTGCTCAGAAGGCGTGGA------TAT--GACAGGCTTTCGAGCAATGATCAAACG-------------------------------
#=GR_173_Limulus_SS           .((((((..((((((.((((((.((...............)).))))))))))))..)))))).................................  -28.60    kcal/mol
174_Metaseiulus               TTTTGATTGTTGCTCAGAAGGCGGTAA------ATGTGAGAACTCCTTCGAGCTCCAATCGAATCAT-----------------------------
#=GR_174_Metaseiulus_SS       .((((((((..((((.(((((.(((................))))))))))))..)))))))).................................  -21.50    kcal/mol
175_Stegodyphus               TTTTGATTGTTGCTCAGAAGGCGTGCT------GAA--CACAGGCTTTCGAGCAATGATCAAACG-------------------------------
#=GR_175_Stegodyphus_SS       .((((((..((((((.((((((.((...............)).))))))))))))..)))))).................................  -27.30    kcal/mol
176_Varroa                    TTTTGATTGTTGCTCAGAAGGCGGTGATTAAATATATATATCCACCTTTTAGCAACAATCAAATT-------------------------------
#=GR_176_Varroa_SS            .(((((((((((((.((((((.((.................)).))))))))))))))))))).................................  -25.23    kcal/mol


177_pte-mir-317               -----CGAGAGCCTCCCTGCGTTCACAAGTGCCGTTT-----GCTTTCTGTGAACACAGCTGGTGGTATCTCAGT---------------------
#=GR_177_pte-mir-317_SS       ......(((((((.(((((.(((((((...((..........))....))))))).)))..)).))).))))........................  -24.70    kcal/mol
178_Acanthoscurria            -----AGAGTACCGCCCTGAGTTCACA-GTGT---AT-----GTAATTTGTGAACACAGCTGGTGGTATCTCAGT---------------------
#=GR_178_Acanthoscurria_SS    ......(((((((((((((.(((((((.(..................)))))))).)))..))))))).)))........................  -26.90    kcal/mol
179_Centruroides              GGGGCTGAGTACCACTCTGAGTTCACATGTTAGTC--------TGTTG--TGAACACAGCTGGTGGTATCTCAGT---------------------
#=GR_179_Centruroides_SS      ...((((((((((((((((.(((((((...................))..))))).)))..))))))).)))))).....................  -29.60    kcal/mol
180_Ixodes                    --GACAGTGTACCACCCTGAGTTCCCACGTGCGTTT------GCCCAGTGTGAACACAGCTGGTGGTATATCAG----------------------
#=GR_180_Ixodes_SS            ......(((((((((((((.((((.(((..((..........))...))).)))).)))..)))))))))).........................  -26.10    kcal/mol
181_Limulus                   -----CGAGTACCACGCTGAGTTCCCATAGGTCACG--------CTTG--TGAACACAGCTGGTGGTATCTCAGT---------------------
#=GR_181_Limulus_SS           ......(((((((((((((.((((..(((((.............))))..))))).))))..)))))).)))........................  -24.30    kcal/mol
182_Limulus                   -----CGAGTACCACGCTGGGTTCACATGGGACAAG--------CTTG--TGAACACAGCTGGTGGTATCTCAGT---------------------
#=GR_182_Limulus_SS           ......(((((((((((((.(((((((.((..............))))..))))).))))..)))))).)))........................  -27.20    kcal/mol
184_Stegodyphus               -----CGAGTACCTCCCTGCGTTCACAAGTGT--TTT-----AGCTTCTGTGAACACAGCTGGTGGTATCTCAGT---------------------
#=GR_184_Stegodyphus_SS       ......(((((((.(((((.((((((((((.............)))..))))))).)))..)).)))).)))........................  -25.20    kcal/mol
185_Tetranychus               -TTGCTGGGTACCACGCTGGGCTCACATCTTAATTGTT-ATTATATTGGGTGAACACAGCTGGTGGTATCTCAGT---------------------
#=GR_185_Tetranychus_SS       ...((((((((((((((((.(.((((....((((.....))))......)))).).))))..)))))))).)))).....................  -26.00    kcal/mol


186_pte-mir-745               --AGTCCATCATCGGGTT-GCTAGCTTTTTTTATAATTGCCAGCTGCCCTGTGAAGGGCTGT----------------------------------
#=GR_186_pte-mir-745_SS       ..(((((.((((.((((..(((.((..((.....))..)).))).)))).)))).)))))....................................  -25.10    kcal/mol
187_Acanthoscurria            --AGTCCATCATTGGGCT-GCTAGCTGCCTCTG--AG-GCGAGCTGCCCAGTGAAGGGCTGT----------------------------------
#=GR_187_Acanthoscurria_SS    ..(((((.(((((((((..(((...((((.......).)))))).))))))))).)))))....................................  -32.20    kcal/mol
188_Centruroides              --AGTCCATCATCGGGTT-GCTAGCTGTCATAGG-AG-GCCAGCTGCCCAGTGAAGGGCTGT----------------------------------
#=GR_188_Centruroides_SS      ..(((((.((((.((((..(((.(((.((....).)).)).))).)))).)))).)))))....................................  -26.20    kcal/mol
189_Limulus                   --AGTCCATCATCGGGCT-GCTTGCTGGCTTTGGTAG-GCGAGCTGCCCAGTGAAGGGCTGT----------------------------------
#=GR_189_Limulus_SS           ..(((((.((((.((((..(((((((.((....)).).)))))).)))).)))).)))))....................................  -33.60    kcal/mol
190_Limulus                   --AGTCCATCATCGGGCT-GCTGGCTGGTTTGGCTAG-GCGAGCTGCCCAGTGAAGGGCTGT----------------------------------
#=GR_190_Limulus_SS           ..(((((.((((.((((..(((.(((((.....)))..)).))).)))).)))).)))))....................................  -30.80    kcal/mol
191_Metaseiulus               GTCGCTCTTCACGGGACCAGCTAGCTTAATGTTCGACTGCCAGCTGCCCAGTGAAGGGCTGT----------------------------------
#=GR_191_Metaseiulus_SS       ...((((((((((((..(((((.((.............)).)))))))).))))))))).....................................  -27.82    kcal/mol
192_Stegodyphus               --AGTCCATCATCGGGCT-GCTAGCTTGATTTG--ACTGCGAGCTGCCCAGTGAAGGGCTGT----------------------------------
#=GR_192_Stegodyphus_SS       ..(((((.((((.((((..(((.((.............)).))).)))).)))).)))))....................................  -26.10    kcal/mol
193_Varroa                    ACCGTTCTTCGCGGGGTCAGCTAGC--AATTTTTG-TAGCTAGCTGCCCAGTGAAGGGCTGT----------------------------------
#=GR_193_Varroa_SS            ...(((((((((.(((.((((((((...((....).).))))))))))).))))))))).....................................  -33.10    kcal/mol


194_pte-mir-981               ---CGGGATTCACGACGACCGAGCACTC----TAAAAAAGATGTTCGTTGTCGTTGAAACCTGAA-------------------------------
#=GR_194_pte-mir-981_SS       ...((((.(((((((((((.(((((.((....(.....))))))))))))))).)))).)))).................................  -25.40    kcal/mol
195_Acanthoscurria            ---CGGGTTTCTCGATGACTGAACATGTGAAGCAGAAA-GTTGTTCGTTGTCGTTGAAACCTGAA-------------------------------
#=GR_195_Acanthoscurria_SS    ...((((((((.(((..((.(((((................)))))))..)))..)))))))).................................  -22.96    kcal/mol
196_Acanthoscurria            ---CGGGTTTCTCGATGACTGAACATGTGAAGCAGAAA-GTTGTTCGTTGTCGTTGAAACCTGAA-------------------------------
#=GR_196_Acanthoscurria_SS    ...((((((((.(((..((.(((((................)))))))..)))..)))))))).................................  -22.96    kcal/mol
197_Centruroides              -----GGTTTCACGATGTACGAGCACATTTTTGAAGAACGTTGTTCGTTGTCGCTGAAACCTGAA-------------------------------
#=GR_197_Centruroides_SS      .....((((((((((((.((((((((.(((.....))).).)))))))))))).)))))))...................................  -21.50    kcal/mol
198_Metaseiulus               -----GGTTTCCCGACAGACGAGCATTTCA--AAAGAACTTTGTTCGTTGTCGTAGAAACCTGA--------------------------------
#=GR_198_Metaseiulus_SS       .....((((((.((((((.((((((.(((......)))...))))))))))))..))))))...................................  -22.60    kcal/mol
199_Stegodyphus               ---CGGGTTTCACGACGACCGAACACTTCATTTAAAAAGGTTGTTCGTTGTCGTTGAAACCTGAA-------------------------------
#=GR_199_Stegodyphus_SS       ...((((((((((((((((.((((((((.........))).)))))))))))).))))))))).................................  -27.80    kcal/mol
200_Varroa                    ACTGAGGTTTCTTGATAAGCGAGCATTTTA--AA-GAAGTTTGTTCGTTGTCGTAGAAACCTGA--------------------------------
#=GR_200_Varroa_SS            ....((((((((((((((.((((((..((........))..)))))))))))).))))))))..................................  -22.40    kcal/mol


201_pte-mir-3931              ----ATTTGTACCGATTCAATGATAGCTTTATAAAC---GAAACTACTTTGAGTCGGTACGAATCA------------------------------
#=GR_201_pte-mir-3931_SS      ....((((((((((((((((.(.(((.(((.........))).)))).))))))))))))))))................................  -22.20    kcal/mol
202_Acanthoscurria            ----ATTTGTACCGATTCAAGGATAGATTTCAAAGG---TAAACTACTTTGAGTCGGTACGAATCA------------------------------
#=GR_202_Acanthoscurria_SS    ....((((((((((((((((((.(((.((...........)).)))))))))))))))))))))................................  -25.00    kcal/mol
203_Acanthoscurria            ----ATTTGTACCGATTCAAGTGTAGTTTTCAATCC---TAAACTACTTTGAGCCGGTACGAATCA------------------------------
#=GR_203_Acanthoscurria_SS    ....((((((((((..(((((.(((((((...........))))))))))))..))))))))))................................  -24.40    kcal/mol
204_Centruroides              ----ATTTGTACCGAATCATAGATAGGTTATGGTTG---TACACTACTTTGAGTCGGTACAAATCA------------------------------
#=GR_204_Centruroides_SS      ....(((((((((((.(((.((.(((..(((....)...))..))))).))).)))))))))))................................  -20.60    kcal/mol
205_Ixodes                    ----ATTTGTACCGACTCTTGGCTAGGTTTTCGAG-----AAACTACTTTGAGTCGGTACGAATC-------------------------------
#=GR_205_Ixodes_SS            ....((((((((((((((..((.(((.(((....).....)).)))))..))))))))))))))................................  -24.50    kcal/mol
206_Limulus                   ----ATTTGTACCGGTTCACAGCTAAGTTATATCCT----CAACTACTTTGAGTCGGTACGAATCA------------------------------
#=GR_206_Limulus_SS           ....((((((((((..(((.((...((((............)))).)).)))..))))))))))................................  -19.20    kcal/mol
207_Limulus                   -----TTTGTACCGATTCAGGGCAAAGTTCGTTAAA--GGTAACTACTTTGAGTCGGTACGAATCA------------------------------
#=GR_207_Limulus_SS           .....(((((((((((((((((...(((((.........).)))).))))))))))))))))).................................  -23.30    kcal/mol
208_Limulus                   -----TTTGTACCGATTCAGGGCAAGGTTAGTGATC--GTTAACTACTTTGAGTCGGTACGAATCA------------------------------
#=GR_208_Limulus_SS           .....(((((((((((((((((...((((((........)))))).))))))))))))))))).................................  -25.90    kcal/mol
209_Limulus                   ----ATTTGTACAGACTCACAGCTAAGTTATATTCT----CAACTACTTTGAGTCGGTACGAATCA------------------------------
#=GR_209_Limulus_SS           ....((((((((.((((((.((...((((............)))).)).)))))).))))))))................................  -17.70    kcal/mol
210_Limulus                   -----TTTGTACCGATTCAGGGCAAGGTTCGTCGAA--G-TAACTACTTTGAGTCGGTACGAATCA------------------------------
#=GR_210_Limulus_SS           .....(((((((((((((((((...(((((........)..)))).))))))))))))))))).................................  -24.40    kcal/mol
211_Limulus                   -----TTTGTACCGATTCAGGGCAAGGTTCGTTAAT--GAGAACTACTTTGAGTCGGTACGAATCA------------------------------
#=GR_211_Limulus_SS           .....(((((((((((((((((...(((((..........))))).))))))))))))))))).................................  -28.00    kcal/mol
212_Metaseiulus               GCGGGTTTGTACCAACTCTCAGTTAGTCAATCTCAT--AGCCACTACTTTGAGTCGGTACGAATCCT-----------------------------
#=GR_212_Metaseiulus_SS       ..(((((((((((.((((..(((.(((...............))))))..)))).)))))))))))..............................  -24.12    kcal/mol
213_Rhipicephalus             ----ATTTGTACCGACTCTTGGCTAGGTTTTACTG-----AAACTACTTTGAGTCGGTACGAATC-------------------------------
#=GR_213_Rhipicephalus_SS     ....((((((((((((((..((.(((.(((....).....)).)))))..))))))))))))))................................  -24.70    kcal/mol
214_Stegodyphus               ----ATTTGTACCGATTCAAGGCTAGCTTTTCGTAC---TAAACTACTTTGAGTCGGTACGAATCA------------------------------
#=GR_214_Stegodyphus_SS       ....((((((((((((((((((.(((.(((..........))))))))))))))))))))))))................................  -25.10    kcal/mol
215_Tetranychus               ----ATTTGTACCGATTCATTGATAGGTTAGAAGATTGATTTACTACTTTGAGTCGGTACGAATCA------------------------------
#=GR_215_Tetranychus_SS       ....(((((((((((((((..(.((((((((....))))))))...)..)))))))))))))))................................  -22.00    kcal/mol
216_Varroa                    ----GTTTGTACCAGCTCTCAGTTAGTCATGTTTGT--AGCAACTACTTTGAGTCGGTACGAATC-------------------------------
#=GR_216_Varroa_SS            ....(((((((((.((((..(((.(((..(((.......)))))))))..)))).)))))))))................................  -20.20    kcal/mol


217_pte-iab-4-1               TCGTATACTGAATGTATCCTGATAA-T-AATTGACTCTCCGGTATACCTTCAGTATACGTAAC---------------------------------
#=GR_217_pte-iab-4-1_SS       .(((((((((((.((((((.((...............)).)).)))).))))))))))).....................................  -19.62    kcal/mol
218_pte-iab-4-2               TCGTATACTGAATGTATCCTGAGT----T-TAAATTTTCCGGTATACCTTCAGTATACGTAGC---------------------------------
#=GR_218_pte-iab-4-2_SS       .(((((((((((.((((((.(((.............))).)).)))).))))))))))).....................................  -22.20    kcal/mol
219_Acanthoscurria            TCGTATACTGAGTGTATCCTGATC----ATCACCTTTTCCGGTATACCTTCAGTATACGTAAC---------------------------------
#=GR_219_Acanthoscurria_SS    .(((((((((((.((((((.((...............)).)).)))).))))))))))).....................................  -20.30    kcal/mol
220_Acanthoscurria            TCGTATACTGAATGTATCCTGAGTT-TCCTATTACCATCCGGTATACTTTCAGTATACGTAG----------------------------------
#=GR_220_Acanthoscurria_SS    .(((((((((((.((((((.((...............)).)).)))).))))))))))).....................................  -20.34    kcal/mol
221_Acanthoscurria            TCGTATACTGAATGTATCCTGAGTT-TCCTCTTATCTTCCGGTATACCTTCAGTATACGTAG----------------------------------
#=GR_221_Acanthoscurria_SS    .(((((((((((.((((((.(((.............))).)).)))).))))))))))).....................................  -20.30    kcal/mol
222_Centruroides              TCGTATACTGAATGTATCCTGAGT----GGTATATTTTCCGGTATACCTTCAGTATACGTAGC---------------------------------
#=GR_222_Centruroides_SS      .(((((((((((.((((((.(((.............))).)).)))).))))))))))).....................................  -21.40    kcal/mol
223_Centruroides              TCGTATACTGAATGTATCCTGAGTT-A-ATTTTACTTTCCGGTATACCTTCAGTATACGTAGC---------------------------------
#=GR_223_Centruroides_SS      .(((((((((((.((((((.((((.........))))...)).)))).))))))))))).....................................  -21.90    kcal/mol
224_Ixodes                    TCGTATACTGAGTGTATCCTGAGT----GTTTAATTTTCCGGTATACCTTCAGTATACGTAAC---------------------------------
#=GR_224_Ixodes_SS            .(((((((((((.((((((.(((.............))).)).)))).))))))))))).....................................  -21.10    kcal/mol
225_Limulus                   TCGTATACTGAATGTATCCTGAGT----GTAAAACTTTCCGGTACACCTTCAGTATACGTAGC---------------------------------
#=GR_225_Limulus_SS           .(((((((((((((((((..((((.........))))...))))))..))))))))))).....................................  -22.50    kcal/mol
226_Limulus                   TCGTATACTGACTGTATCCTGAGTT-T-TATTTACTTTCCGGTATACCTTCAGTATACGTAGC---------------------------------
#=GR_226_Limulus_SS           .((((((((((..((((((.((((.........))))...)).))))..)))))))))).....................................  -20.30    kcal/mol
227_Limulus                   TCGTATACTGATAGTATCCTGAGTT-G-AAATTACTTTCCGGTATACCTTCAGTATACGTAGC---------------------------------
#=GR_227_Limulus_SS           .((((((((((..((((((.((((.........))))...)).))))..)))))))))).....................................  -21.30    kcal/mol
228_Metaseiulus               -CGTATACTGGCTGTAACCTCGG----TCCATCTCTCGCAGGTATACCTTCAGTATACGTA-----------------------------------
#=GR_228_Metaseiulus_SS       .((((((((((..((((((((((............))).)))).)))..)))))))))).....................................  -20.40    kcal/mol
229_Stegodyphus               TCGTATACTGAGTGTATCCTGAGT-----TTTTATTTTCCGGTATACCTTCAGTATACGTAGC---------------------------------
#=GR_229_Stegodyphus_SS       .(((((((((((.((((((.(((.............))).)).)))).))))))))))).....................................  -21.90    kcal/mol
230_Stegodyphus               TCGTATACTGAATGTATCCTGATTT-T-GTTTCCCTTTCCGGTATACCTTCAGTATACGTAAC---------------------------------
#=GR_230_Stegodyphus_SS       .(((((((((((.((((((.((...............)).)).)))).))))))))))).....................................  -20.42    kcal/mol
231_Varroa                    -CGTATACTGTGTGTAACCTCATACATTTCAATTATTGTAGGTATACCTTCAGTATACGTAA----------------------------------
#=GR_231_Varroa_SS            .(((((((((.(((((.(((((..............)).))))))))...))))))))).....................................  -17.94    kcal/mol


232_pte-iab-8-1               TACGTATACTGAAGGTATACCGGAGAGTCAATTATTATC--AGGATACATTCAGTATACGAAC---------------------------------
#=GR_232_pte-iab-8-1_SS       ..(((((((((((.((((.((.((.(((.....))).))...)))))).)))))))))))....................................  -21.70    kcal/mol
233_pte-iab-8-2               TACGTATACTGAAGGTATACCGGAAAATTTAA-ACTC----AGGATACATTCAGTATACGAAC---------------------------------
#=GR_233_pte-iab-8-2_SS       ..(((((((((((.((((.((.((...........)).....)))))).)))))))))))....................................  -21.00    kcal/mol
234_Acanthoscurria            TACGTATACTGAAGGTATACCGGAAAAGGTGATGATC----AGGATACACTCAGTATACGAAC---------------------------------
#=GR_234_Acanthoscurria_SS    ..((((((((((..((((.((.((..(.....)..)).....))))))..))))))))))....................................  -20.10    kcal/mol
235_Acanthoscurria            TACGTATACTGAAAGTATACCGGATGGTAATAGGAAACTC-AGGATACATTCAGTATACGAA----------------------------------
#=GR_235_Acanthoscurria_SS    ..(((((((((((.((((.((.((........(....)))..)))))).)))))))))))....................................  -21.60    kcal/mol
236_Acanthoscurria            TACGTATACTGAAGGTATACCGGAAGATAAGAGGAAACTC-AGGATACATTCAGTATACGAA----------------------------------
#=GR_236_Acanthoscurria_SS    ..(((((((((((.((((..(....)....(((....)))....)))).)))))))))))....................................  -26.30    kcal/mol
237_Centruroides              TACGTATACTGAAGGTATACCGGAAAATATACCACTC----AGGATACATTCAGTATACGAAC---------------------------------
#=GR_237_Centruroides_SS      ..(((((((((((.((((.((.((...........)).....)))))).)))))))))))....................................  -20.90    kcal/mol
238_Centruroides              TACGTATACTGAAGGTATACCGGAAAGTAAAATTAACTC--AGGATACATTCAGTATACGAAC---------------------------------
#=GR_238_Centruroides_SS      ..(((((((((((.((((.((....(((.......)))....)))))).)))))))))))....................................  -21.30    kcal/mol
240_Ixodes                    TACGTATACTGAAGGTATACCGGAAAATTAAACACTC----AGGATACACTCAGTATACGAAC---------------------------------
#=GR_240_Ixodes_SS            ..((((((((((..((((.((.((...........)).....))))))..))))))))))....................................  -20.20    kcal/mol
241_Limulus                   TACGTATACTGAAGGTGTACCGGAAAGTTTTACACTC----AGGATACATTCAGTATACGAAC---------------------------------
#=GR_241_Limulus_SS           ..(((((((((((.((((.((.((..(.....)..)).....)))))).)))))))))))....................................  -21.40    kcal/mol
242_Limulus                   TACGTATACTGAAGGTATACCGGAAAGTAAATA-AAACTC-AGGATACAGTCAGTATACGA-----------------------------------
#=GR_242_Limulus_SS           ..((((((((((..((((.((....(((........)))...))))))..))))))))))....................................  -21.70    kcal/mol
243_Limulus                   TACGTATACTGAAGGTATACCGGAAAGTAATTT-CAACTC-AGGATACTATCAGTATACGA-----------------------------------
#=GR_243_Limulus_SS           ..((((((((((.(((((.((.((((....))).).......))))))).))))))))))....................................  -24.30    kcal/mol
244_Metaseiulus               TACGTATACTGAAGGTATACCTGCGAGAGATGGACCG----AGGTTACAGCCAGTATACGTAC---------------------------------
#=GR_244_Metaseiulus_SS       (((((((((((...(((.((((.((..........))....)))))))...)))))))))))..................................  -21.50    kcal/mol
245_Rhipicephalus             -TAAGACAGTGATGGTATACCGGGGCTTACCG----------GGATACCATCACTGTCTTCAC---------------------------------
#=GR_245_Rhipicephalus_SS     ..((((((((((((((((.((((......)))..........).))))))))))))))))....................................  -34.30    kcal/mol
246_Stegodyphus               TACGTATACTGAAGGTATACCGGAAAAT-AAAAACTC----AGGATACACTCAGTATACGAAC---------------------------------
#=GR_246_Stegodyphus_SS       ..((((((((((..((((.((.((...........)).....))))))..))))))))))....................................  -20.30    kcal/mol
247_Stegodyphus               TACGTATACTGAAGGTATACCGGAAAGGGAAACAAAATC--AGGATACATTCAGTATACGAAC---------------------------------
#=GR_247_Stegodyphus_SS       ..(((((((((((.((((.((.((...(....)....))...)))))).)))))))))))....................................  -24.50    kcal/mol
248_Varroa                    TACGTATACTGAAGGTATACCTACAATAATTGAAATGTATGAGGTTACACACAGTATACG------------------------------------
#=GR_248_Varroa_SS            ..(((((((((...(((.((((.(((((.......))).)))))))))...)))))))))....................................  -17.10    kcal/mol


249_pte-mir-2a                -------------CTCT-CAAGG------TGGCTG--T-TATATGTG----TGTTGAAATAATATTTCATATCACAGC-TGCTT--TGATGAGTG-
#=GR_249_pte-mir-2a_SS        .............((((.(((((........((((..(..(((((.(....(((((...))))))..))))).)))))...)))..))).)))...  -27.10    kcal/mol
250_pte-mir-2b-1              -------------GTTGTCAAA-----GTGG-CTGTGA-CATGT--------TAGAGATTTATGCTTCATATCACAGCCAGCTT--TGATGAGCG-
#=GR_250_pte-mir-2b-1_SS      .............(((((((((.....((((.((((((..(((...........(((.......)))))).))))))))).)))..)))).)))..  -26.50    kcal/mol
251_pte-mir-2b-2              -------------CTCA-CAAAG------TGGGTG----TGTA--------TATGTTAGTAGAATTTCATATCACAGCCAGCTT--TGATGAGCG-
#=GR_251_pte-mir-2b-2_SS      .............((((.(((((......(((.((....((.(........((((..(......)..))))))))).))).)))..)).))))...  -22.20    kcal/mol
252_pte-mir-2c                --------------TCATCAAAT------TGGCAGTGA-TCTGT--------TAC----ATTTGAATCATATCACAGCCATC-T--TGATGATC--
#=GR_252_pte-mir-2c_SS        ..............(((((((........((((.((((.(.((...........(........)...)).))))).))))...)..))))))....  -20.40    kcal/mol
253_pte-mir-2d                --------------GGGTCAAA----CTGATGCTGTGA-TGTGT--------AAATT---CT-TCATCATATCACAGCCAGCTT--TGATGAGC--
#=GR_253_pte-mir-2d_SS        ................((((((....(((..(((((((.((((........................)))))))))))))).))..))))......  -22.80    kcal/mol
254_pte-mir-2e                --------------ACGTCGAA-----GTGG-CTGTGA-AATGT-------ATT-----CACTTTACCATATCACAGCTATCTT--TGACGTGT--
#=GR_254_pte-mir-2e_SS        ..............((((((((.....((((.((((((..((((.......(............)).))).))))))))).)))..))))))....  -27.30    kcal/mol
255_pte-mir-2f                ---------------CGTCGAAT----GTGCTCTGTGA-AATGT-------GTTGTTT-CTCCATATCATATCACAGCCACATT--TGATGCGC--
#=GR_255_pte-mir-2f_SS        ...............((((((((....(((..((((((..(((..........((.......))...))).)))))).))))))..))))).....  -23.30    kcal/mol
257_pte-mir-2g-1              -------------------AAA----CTGATGCTGTGA-TGTGT--------AAATT---CAATTATCATATCACAGCCAGCTT--TGATGAG---
#=GR_257_pte-mir-2g-1_SS      ..........................(((..(((((((.(((((........((.........))).))))))))))))))...............  -17.70    kcal/mol
258_pte-mir-2g-2              ---------------TTGCAAA----CTGATACTGTGA-TGTGT--------AAATT---CAAATATCATATCACAGCCAGCTT--TGATGAG---
#=GR_258_pte-mir-2g-2_SS      ..................((((....(((...((((((.((((........................)))))))))).))).))..))........  -16.32    kcal/mol
260_Acanthoscurria            ----------------GTCAAA-----GTTC-CTGTGA-TATGC--------T-GATTTTGATGGA-CATATCACAGTCAGCTT--TGACGAG---
#=GR_260_Acanthoscurria_SS    ................((((((.....(((..((((((.(((((........(..........))..))))))))))..)))))..))))......  -25.20    kcal/mol
261_Acanthoscurria            ----------------GTCAAA-----GCTT-CTGTGA-CATGC--------T-GATATT--TAGA-CATATCACAGCCAGCTT--TGATGAGC--
#=GR_261_Acanthoscurria_SS    ................((((((.....(((..((((((..((((........(.((...)..)))..))).))))))..)))))..))))......  -22.70    kcal/mol
262_Acanthoscurria            ---------------CGTCAAGT------CAGCTGTGA-TTTGT--------AT-----TACCACATCATATCACAGCCATC-T--TGATGTG---
#=GR_262_Acanthoscurria_SS    ...............(((((((.........(((((((.(.(((...................)))....))))))))...).)..))))).....  -20.90    kcal/mol
263_Acanthoscurria            ----------------GTCAAA-----GAGG-CTGTGA-AATGT-------GGGGG---CAAACTTTCATATCACAGCTTTCTT--TGACTTGT--
#=GR_263_Acanthoscurria_SS    ................((((((.....((((.((((((...(((.......(..((.......))..))))))))))).)))))..))))......  -29.20    kcal/mol
264_Acanthoscurria            ---------------CA-CAAAG------TTGCTG--G-TGTA--------TG-TACTAT--CTGAACATATCACAGC-AGCTT--TGATGAGT--
#=GR_264_Acanthoscurria_SS    ..................(((((......((((((.....(((........((.(.(.......).))))))..)))).)))))..))........  -23.00    kcal/mol
265_Acanthoscurria            ---------------CATCAAA-----GTGG-TTGTGA-AATGT-------ATA-----TTATGTAGCATATCACAGCCACCTT--TGATGAGC--
#=GR_265_Acanthoscurria_SS    ...............(((((((.....((((.((((((..((((......................)))).))))))))).)))..))))).....  -26.40    kcal/mol
266_Acanthoscurria            -------------CTCATCAGAG------TGGCAGTGAATATGT--------TGCT---T-TAATTTCATATCACAGCCAGCTT--TGATGAGCG-
#=GR_266_Acanthoscurria_SS    .............((((((((((......((((.((((.((((........................)))))))).)))).)))..)))))))...  -26.00    kcal/mol
267_Centruroides              -------------CTCA-CAAAG------TGGCTG--T-TGTA-----------TGTTGTTTTCTTCCATATCACAGCCAGCTT--TGATGAGTG-
#=GR_267_Centruroides_SS      .............((((.(((((......((((((..(..(((...........((..(.....)..))))).))))))).)))..)).))))...  -24.10    kcal/mol
268_Centruroides              ---------------CATCAAA-----GTGG-TCGTGA-AATGT-------GTGATAA-ATCTTACTCATATCACAGCCACCTT--TGATGAGC--
#=GR_268_Centruroides_SS      ...............(((((((.....((((.(.((((..(((........((((.......)))).))).)))).)))).)))..))))).....  -25.80    kcal/mol
269_Centruroides              --------------TCGTCAAAA------TGGCTATGG-TGTGT--------TGATT-TTCGATAACCATATCACAGCCATA-T--TGATGA----
#=GR_269_Centruroides_SS      ..............(((((((.(......(((((.(((.(((((........((......)))....))))))).))))))..)..))))))....  -23.30    kcal/mol
270_Centruroides              -------------GTCGTCAGAG------TGGTTTTGA-TATGT--------AAAACTCCTC---TCCATATCACAGCCAGCTT--TGATGAG---
#=GR_270_Centruroides_SS      ..............(((((((((......(((((.(((.((((........................))))))).))))).)))..))))))....  -23.72    kcal/mol
271_Centruroides              -------------CTCATCAAAG------TGGCTCTGA-TGTG-----------TTTTATTAATTTTCATATCACAGCCAGCTT--TGATGAGCG-
#=GR_271_Centruroides_SS      .............((((((((((......(((((.(((.((((........................))))))).))))).)))..)))))))...  -28.92    kcal/mol
272_Centruroides              -------------CTCA-CAAAG------TGGCTG--T-TATA-----------TGTAAATTTAAATCATATCACAGCCAGCTT--TGATGAGC--
#=GR_272_Centruroides_SS      .............((((.(((((......((((((..(..(((...........((...........))))).))))))).)))..)).))))...  -23.80    kcal/mol
273_Centruroides              -----------------TCAAA-----GAGA-CTGTGA-AATGT-------GTAATTT-TAAAAGAACATATCACAGCCACCTT--TGATGAGC--
#=GR_273_Centruroides_SS      .................(((((.....(.(..((((((..((((......................)))).)))))).)..)))..))).......  -15.04    kcal/mol
275_Ixodes                    -----------CAGCCGTCAAA-----GGGA-CTGTGA-AATGT-------CTCCCTTCTTGGTCAGCATATCACAGCCACCTT--TGATGAGCT-
#=GR_275_Ixodes_SS            ............((((((((((.....(((..((((((..((((..........((.....))...)))).)))))).).))))..))))).))).  -30.30    kcal/mol
276_Ixodes                    ---------------CATCAAAC------TGGTTGTGG-TTTGT--------CAC---GTCAGATATCATATCACAGCCATCTT--TGATGA----
#=GR_276_Ixodes_SS            ...............(((((((.......(((((((((.(.(((........(.........))))....))))))))))..))..))))).....  -22.60    kcal/mol
277_Ixodes                    ------------GTTCGTCAAA------GTGGCTCTGA-TGTGT--------GTCTC---TTTTTTTCATATCACAGCCAGCTT--TGATGAGCG-
#=GR_277_Ixodes_SS            ............((((((((((......((((((.(((.((((........................))))))).))))).)))..))))))))..  -30.82    kcal/mol
278_Limulus                   -------------CTCA-CAAAG------TGGTTG--T-TGTA--------TGCTTCTGCTACTGTTCATATCACAGCCAGCTT--TGATGAG---
#=GR_278_Limulus_SS           .............((((.(((((......((((((..(..(((........((.....((....)).))))).))))))).)))..)).))))...  -21.30    kcal/mol
279_Limulus                   -----------------TCAAA-----GAAG-CTGTGA-AATGT-------GTTCTGGTTT-T-TATCAT-TCACAGCCATCTT--TGATGAGC--
#=GR_279_Limulus_SS           .................(((((.....((.(.((((((.(...............((((......))))).)))))))..))))..))).......  -17.70    kcal/mol
280_Limulus                   -------------GTCGTCAGAG------TGGCTGTGG-TTCGT--------AAGGGTAA-C---TTCGTATCACAGCCAGCTT--TGATGAG---
#=GR_280_Limulus_SS           ..............(((((((((......(((((((((.(.((.........(((......)...)))).)))))))))).)))..))))))....  -32.50    kcal/mol
281_Limulus                   -----------------TCAAA-----GAGA-CTGTGA-AATGT-------GTGTAT--CTGTTTCATATATCACAGCCACCTT--TGATGAGC--
#=GR_281_Limulus_SS           .................(((((.....(.(..((((((..((((.......(.............))))).)))))).)..)))..))).......  -15.60    kcal/mol
282_Limulus                   -------------CTCA-CAAAG------TGACTG--T-TATA--------TG-TAGAGCTAGTTTTCATATCACAGCCAACTT--TGATGAGTG-
#=GR_282_Limulus_SS           .............((((.(((((......(..(((..(..(((........((..((((....))))))))).))))...))))..)).))))...  -19.20    kcal/mol
283_Limulus                   -----------------TCAAA-----GGGG-TTGTGA-AATGT-------GTGCTTA-TTCAGTTTCATATCACAGCCATCTT--TGATGAGC--
#=GR_283_Limulus_SS           .................(((((.....((((.((((((..(((..........(((......)))..))).)))))))).))))..))).......  -22.50    kcal/mol
284_Limulus                   -------------CTCA-CAAAG------TGGCTG--T-TATA--------TGCTGCTAATAGGGTTCATATCACAGCCAGCTT--TGATGAGCG-
#=GR_284_Limulus_SS           .............((((.(((((......((((((..(..(((........((..(((.....))).))))).))))))).)))..)).))))...  -26.40    kcal/mol
285_Limulus                   --------------TCGTCAGAG------TGGTTGTGA-TATGT--------TATC---TTTTAAATCATATCACAGCCAGCTT--TGATGAGCG-
#=GR_285_Limulus_SS           ..............(((((((((......(((((((((.((((........................))))))))))))).)))..))))))....  -30.02    kcal/mol
286_Limulus                   --------------TCATCAGAG------TGGATGTGG-TGTGT--------TGTT---TATGATATCGTATCACAGCCAGCTT--TGATGAGCG-
#=GR_286_Limulus_SS           ..............(((((((((......(((.(((((.((((.........((((......)))).))))))))).))).)))..))))))....  -24.00    kcal/mol
287_Limulus                   ---------------CATCAAA-----GAAG-CTGTGG-AATGT-------GTTCTAACTT-TGTATCATATCACAGCCATCTT--TGATGAGC--
#=GR_287_Limulus_SS           ...............(((((((.....((.(.((((((..(((...........(........)...))).)))))))..))))..))))).....  -21.90    kcal/mol
288_Limulus                   -------------CTCA-CAAAG------TGGCTG--T-TGTA--------TGCTTCAACTAGAGTTCATATCACAGCCAGCTT--TGATGAGCG-
#=GR_288_Limulus_SS           .............((((.(((((......((((((..(..(((........((.(((.....)))..))))).))))))).)))..)).))))...  -25.10    kcal/mol
289_Limulus                   ---------------CATCAAA-----GAGA-CTGTGA-AATGT-------GTGCTAAATG-TGATTCATATCACAGCCATCTT--TGATGA----
#=GR_289_Limulus_SS           ...............(((((((.....((...((((((..(((.........(((.....).))...))).))))))...))))..))))).....  -23.00    kcal/mol
290_Limulus                   -----------CGGTCGTCAGAG------TGGTTGTGA-TGTGT--------TTTC---TGTCAAATCATATCACAGCCAGCTT--TGATGAGC--
#=GR_290_Limulus_SS           ............(.(((((((((......(((((((((.((((.........(((........))).))))))))))))).)))..)))))).)..  -31.60    kcal/mol
291_Limulus                   ---------------GTCAAAG-------AGGCTTTGA-----T---------TCGTTAAGTAACTTCGTATCACAGCCAGTTT--TGATGAG---
#=GR_291_Limulus_SS           ...............(((((((........((((.(((.....(..........((...........)).)))).))))..)))..))))......  -15.00    kcal/mol
292_Limulus                   -------------CTCA-CAAAG------TGGCTG--T-TATA--------TGTGGTTGCCAATTATCATATCACAGCCAGCTT--TGATGAGC--
#=GR_292_Limulus_SS           .............((((.(((((......((((((..(..(((........((((((.....)))).))))).))))))).)))..)).))))...  -24.90    kcal/mol
293_Limulus                   -------------CTCA-CAAAG------TGGCTG--T-TATG--------TGTCTTAAGCAATAATCATATCACAGCCAGCTT--TGATGAGCG-
#=GR_293_Limulus_SS           .............((((.(((((......((((((..(..(((........((..............))))).))))))).)))..)).))))...  -23.54    kcal/mol
294_Limulus                   -----------------TCAAA-----GGGA-CTGTGA-AATGT-------GTCT----TTGATTCACATATCACAGCCACCTT--TGATGAGC--
#=GR_294_Limulus_SS           .................(((((.....(((..((((((..((((.......(.............))))).)))))).).))))..))).......  -22.70    kcal/mol
295_Metaseiulus               --------------TCATCGAGT------TGGCTGTGG-TCTGT--------GCCTG-ATACCGT-TCATATCACAGCCATCAT--TGATGA----
#=GR_295_Metaseiulus_SS       ..............(((((((........(((((((((.(.((.........((.........))..)).))))))))))...)..))))))....  -25.60    kcal/mol
296_Metaseiulus               -----------------TCAAA-------TGGCTGTGACTACGT---------ATCTCAGAAACGATCGTATCACAGCCACCTT--TGATGAGC--
#=GR_296_Metaseiulus_SS       .................(((((.......(((((((((.((((..........(((........))))))))))))))))..))..))).......  -23.40    kcal/mol
297_Metaseiulus               ---------------GTCAAAG-------TGGTTGTGACGACGT---------TTTAATTCCCATTCCGTATCACAGCCAGCTT--TGATGAG---
#=GR_297_Metaseiulus_SS       ...............(((((((.......(((((((((..(((........................))).))))))))).)))..))))......  -21.26    kcal/mol
298_Metaseiulus               ----------------GTCAAAGTGGCTGCTGATGTGT-CAAAT--------GAATTT--TGAAATTCATATCACAGCCAGCTT--TGATGAGC--
#=GR_298_Metaseiulus_SS       ................(((((((((((((.((((((((.((((.............))..)))....))))))))))))).)))..))))......  -27.60    kcal/mol
300_Stegodyphus               ----------------GTCAGA------GTGGTTGTGA-TGTGT--------GTATT---AGCTATTCATATCACAGCCAGCTT--TGATGAGCG-
#=GR_300_Stegodyphus_SS       ................((((((......((((((((((.((((.........(((........))).))))))))))))).)))..))))......  -27.70    kcal/mol
301_Stegodyphus               -------------CTCA-CAAGG------TGGTTG--T-TATA--------TGCTGTAAT--TTGGTCATATCACAGC-TGCTT--TGATGAGTG-
#=GR_301_Stegodyphus_SS       .............((((.(((((........((((..(..(((........(((((.......))).))))).)))))...)))..)).))))...  -23.90    kcal/mol
302_Stegodyphus               -----------------TCAAA-----TGGG-TTGTGA-AATGT-------CTAATAT-TTATACAGCATATCACAGCCACATT--TGATGAGC--
#=GR_302_Stegodyphus_SS       .................(((((.....((((.((((((..((((......................)))).)))))))).))))..))).......  -21.64    kcal/mol
303_Stegodyphus               -------------GTCGTCAAA----CTGTTGCTGTGA-TGTGC--------ATTTAG--TTATTGTCATATCACAGCCAGCTT--TGATGAGC--
#=GR_303_Stegodyphus_SS       ..............((((((((....(((..(((((((.(((((........(...........)).)))))))))))))).))..))))))....  -28.10    kcal/mol
304_Stegodyphus               -------------CTCA-CAAAG------TGGGTG--T-GGTA--------TGTCATTTT-AATCTCCATATCACAGCCAGCTT--TGATGAGCG-
#=GR_304_Stegodyphus_SS       .............((((.(((((......(((.((..(.((((........((..............))))))))).))).)))..)).))))...  -24.22    kcal/mol
305_Stegodyphus               --------------TCGTCAAAT------TGGCAGTGA-TCTGT--------ATT----TTTGATACCATATCACAGCCATC-T--TGATGATC--
#=GR_305_Stegodyphus_SS       ..............(((((((........((((.((((.(..((........(((.......)))))...))))).))))...)..))))))....  -21.40    kcal/mol
306_Stegodyphus               ----------------GTCAAA-----GTAG-TAGTGA-AATGT-------ATTAT---TAA---TTCATATCACAGCTATCTT--TGACATGT--
#=GR_306_Stegodyphus_SS       ................((((((.....((((.(.((((..(((........................))).)))).)))).)))..))))......  -18.60    kcal/mol
307_Tetranychus               -------------GTCGTCAAA-----GAGG-CTGTGA-AATGTAAATATTGTTTTGCTTAATAACTCATATCACAGCCAGCTT--TGATGA----
#=GR_307_Tetranychus_SS       ..............((((((((.....(.((.((((((..(((....(((((.......)))))...))).))))))))..)))..))))))....  -27.10    kcal/mol
308_Tetranychus               -------------GTCGTCAAA-----GGGG-TTGTGA-AATGT-------TCATTGTAAGCAAATCCATATCACAGCCAGCTT--TGATGA----
#=GR_308_Tetranychus_SS       ..............((((((((.....(.((.((((((..(((...........(((....)))...))).))))))))..)))..))))))....  -25.40    kcal/mol
309_Tetranychus               -------------GTCGTCAAA-----GGGG-TTGTGA-AATGT-------TCATTGTAAGCAAATCCATATCACAGCCAGCTT--TGATGA----
#=GR_309_Tetranychus_SS       ..............((((((((.....(.((.((((((..(((...........(((....)))...))).))))))))..)))..))))))....  -25.40    kcal/mol
310_Tetranychus               ---------------CGTCAAA-----GGGG-TTGTGA-AATGT-------TCATTGTAAGCAAATCCATATCACAGCCAGCTT--TGATGA----
#=GR_310_Tetranychus_SS       ...............(((((((.....(.((.((((((..(((...........(((....)))...))).))))))))..)))..))))).....  -24.40    kcal/mol
311_Varroa                    -----------------TCAAG-------TGGCTGTGACAGCGT---------TCATGCAAGTCATTCGCATCACAGCCACCTT--TGATGAGC--
#=GR_311_Varroa_SS            .................(((((.......(((((((((..(((............(((.....))).))).))))))))))..)..))).......  -22.40    kcal/mol
312_Varroa                    -------TCCCAAGTCATCAAAGA-----TGGCTGTGA-TATGA--------ACGGTTCTATAGGTACAGACCACAGCCAACTCGATGATTAGGCG
#=GR_312_Varroa_SS            .........((.(((((((..((......((((((((....((.........((..........)).))...)))))))).)).))))))).))..  -24.80    kcal/mol


313_pte-mir-29a               ---ACCGAGTTCGGATGGTGGATAGATGCTATTAGAA--AGT--CTAGCACCATTTGAATTCAGTTC-----------------------------
#=GR_313_pte-mir-29a_SS       ......((((((((((((((..(((((.(.....).....))..))).))))))))))))))..................................  -24.20    kcal/mol
314_pte-mir-29b               ----CTGATCTCAGATGGTGGATAGATGGATCATTGGGAAATGTCTAGCACCATTTGAAATCAGCGC-----------------------------
#=GR_314_pte-mir-29b_SS       ....(((((.((((((((((..((((((..((.....))..)))))).)))))))))).)))))................................  -25.60    kcal/mol
315_Acanthoscurria            ---ACCGAGTTCATCTGGTGCATAGATGC-ATGTGAT--ACT--CTAGCACCATTTGAATTCAGTTC-----------------------------
#=GR_315_Acanthoscurria_SS    ......(((((((..((((((.((((...............)..)))))))))..)))))))..................................  -21.20    kcal/mol
316_Acanthoscurria            ----CTGATCTCAATTGGTGGATAGATGA-CTACTTGTAAT-GTCTAGCACCATTTGAAATCAGCGC-----------------------------
#=GR_316_Acanthoscurria_SS    ....(((((.((((.(((((..(((((.(.(.....))....))))).))))).)))).)))))................................  -21.50    kcal/mol
317_Centruroides              --TACTGGTTTCATTTGGTGGTTAGATGTGTTTCGTT--ACT--CTAGCACCATTTGAATTCAGTTC-----------------------------
#=GR_317_Centruroides_SS      ...((((..((((..(((((.(((((.(((......)..)))..)))))))))..))))..))))...............................  -22.90    kcal/mol
318_Ixodes                    ---ACTGAGTTCGTTTGGTGGGTAGAAGTG---TGTCCAATTCTCTAGCACCATTTGAATTCAGTTC-----------------------------
#=GR_318_Ixodes_SS            ...((((((((((..(((((((.((((.((.......)).))))))..)))))..))))))))))...............................  -22.80    kcal/mol
319_Limulus                   GTCACTGGGTTCGTATGGTACATAGATGC-ATTAGCA--ACT--CTAGCACCATTAGAATTCAGTTCA----------------------------
#=GR_319_Limulus_SS           ...(((((((((..(((((...(((((((.....)))....)..)))..)))))..)))))))))...............................  -20.50    kcal/mol
320_Limulus                   GTCACTGGGTTCGTATGGTGCATAGATGC-ATTAGCA--ATT--CTAGCACCATTTGAATTCAGTTCA----------------------------
#=GR_320_Limulus_SS           ...((((((((((.(((((((.(((((((.....)))....)..)))))))))).))))))))))...............................  -28.60    kcal/mol
321_Metaseiulus               ---ACTGAGTTCAGT-GGTGGGTAGATTTGATTTGTACAAGT-TCTAGCACCATTTGAATTCAGTTC-----------------------------
#=GR_321_Metaseiulus_SS       ...((((((((((((.(((.(.((((((((.......))))..)))).))))).)))))))))))...............................  -23.10    kcal/mol
322_Stegodyphus               ---ACCGAGTTCGGATGGTGGATAGATGATATT-GAA--AGT--CTAGCACCATTTGAATTCAGTTC-----------------------------
#=GR_322_Stegodyphus_SS       ......((((((((((((((..(((((.............))..))).))))))))))))))..................................  -23.60    kcal/mol
323_Stegodyphus               ----CTGATCTCAGATGGTGGATAGATGG--TAGTGGTAAA-GTCTAGCACCATTTGAAATCAGCGC-----------------------------
#=GR_323_Stegodyphus_SS       ....(((((.((((((((((..(((((....((....))...))))).)))))))))).)))))................................  -24.60    kcal/mol
324_Tetranychus               -CTACTGACTTCATCTGATGCTTAGATTATCTTTACTTGAGT--CTAGCACCACATGAATTCAGTTC-----------------------------
#=GR_324_Tetranychus_SS       ...(((((.(((((.((.((((.((((..((.......))))..)))))).)).))))).)))))...............................  -18.40    kcal/mol


325_pte-mir-71-1              TGAAAGACATGGGTAGTGAG-ATG-------------T--CTTAATTCCCCATCTCA-CTACCTTGTCTTTGACG---------------------
#=GR_325_pte-mir-71-1_SS      ..(((((((.((((((((((.(((..........................))))))).))))))))))))).........................  -27.80    kcal/mol
326_pte-mir-71-2              TGAAAGACATGGGTAGTGAG-ATGTG------------TGTAAATAGTTTCATCTCA-CTACCTTGTCTTTGACG---------------------
#=GR_326_pte-mir-71-2_SS      ..(((((((.((((((((((.(((..........................))))))).))))))))))))).........................  -28.04    kcal/mol
327_Acanthoscurria            TGAAAGACATGGGTAGTGAG-ATGTG----------------TTGAAAATCATCTCA-CTACCTTGTCTTTGGCG---------------------
#=GR_327_Acanthoscurria_SS    ..(((((((.((((((((((.(((...................(....).))))))).))))))))))))).........................  -28.70    kcal/mol
328_Acanthoscurria            TGAAAGACATGGGTAGTGAG-ATG------------TGTTTCTAGAT--CCATCTCA-CTACCTTGTCTTTGACG---------------------
#=GR_328_Acanthoscurria_SS    ..(((((((.((((((((((.(((..............((....))....))))))).))))))))))))).........................  -30.20    kcal/mol
329_Centruroides              TGAAAGACATGGGTAGTGAG-ATG------------C-TACTAGGAT--CCATCTCA-CTACCTTGTCTTTGACG---------------------
#=GR_329_Centruroides_SS      ..(((((((.((((((((((.(((..........................))))))).))))))))))))).........................  -27.50    kcal/mol
330_Centruroides              TGAAAGACATGGGTAGTGAG-ATGTGA-------------TTTTTAAAATCATCTCA-CTACCTTGTCTTTGACG---------------------
#=GR_330_Centruroides_SS      ..(((((((.((((((((((.(((..........................))))))).))))))))))))).........................  -28.12    kcal/mol
332_Ixodes                    TGAAAGACATGGGTAGTGAG-ATGAG----------TTTGACTGCATTGCCATCTCA-CTACCTTGTCTTTG------------------------
#=GR_332_Ixodes_SS            ..(((((((.((((((((((.(((.(..........(.((....))..))))))))).))))))))))))).........................  -30.50    kcal/mol
333_Limulus                   TGAAAGACATGGGTAGTGAG-ATG-------------TGGTTAAGGTAATCATCTCA-CTACCTTGTCTTTGACG---------------------
#=GR_333_Limulus_SS           ..(((((((.((((((((((.(((..........................))))))).))))))))))))).........................  -28.12    kcal/mol
334_Limulus                   TGAAAGACATGGGTAGTGAG-ATG-------------TGGTTAAGGTAATCATCTGA-CTACCTTATATTTTTGTTTTA-----------------
#=GR_334_Limulus_SS           ...((((((.(((((((.((.(((..........................))))).).))))))........))))))..................  -18.22    kcal/mol
335_Limulus                   TGAAAGACATGGGTAGTGAG-ATG------------ACCCGCTCTGC--ACATCTCA-CTATCTTGTCTTTGACG---------------------
#=GR_335_Limulus_SS           ..(((((((.((((((((((.(((..........................))))))).))))))))))))).........................  -25.20    kcal/mol
336_Limulus                   TGAAAGACATGGGTAGTGAG-ATG-------------TGGCTAAGGTAGTCATCTCA-CTACCTTGTCTTTGACG---------------------
#=GR_336_Limulus_SS           ..(((((((.((((((((((.(((...............((....))...))))))).))))))))))))).........................  -30.90    kcal/mol
337_Limulus                   TGAAAGACATGGGTAGTGAG-ATG-------------TGATTAAGGCAACCATCTCA-CTACCTTGTCTTTGACG---------------------
#=GR_337_Limulus_SS           ..(((((((.((((((((((.(((....................(....)))))))).))))))))))))).........................  -28.11    kcal/mol
338_Limulus                   TGAAAGACATGGGTAGTGAG-AGG-------------TGGCTGAAGTTATCATCTCA-CTACCTTGTCTTTGA-----------------------
#=GR_338_Limulus_SS           ..(((((((.((((((((((.(((.............((((....)))))).))))).))))))))))))).........................  -31.50    kcal/mol
339_Limulus                   TGAAAGACATGGGTAGTGAG-ATG------------ACCTGTTCTA---GCATCTCA-CTACCTTGTCTTTGACG---------------------
#=GR_339_Limulus_SS           ..(((((((.((((((((((.(((.............(...........)))))))).))))))))))))).........................  -28.40    kcal/mol
340_Limulus                   TGAAAGACATGGGTAGTGAG-ATGT------------TCATTTTTA--AGCATCTCA-CTACCTTGTCTTTGACG---------------------
#=GR_340_Limulus_SS           ..(((((((.((((((((((.((((............(..........))))))))).))))))))))))).........................  -31.10    kcal/mol
341_Metaseiulus               TGAAAGACAAGGGTAGTGAG-ATG------------TCGGATTCGAGCCTCGTCTCA-CTAGCCTGTCTTTGACG---------------------
#=GR_341_Metaseiulus_SS       ..(((((((.((.(((((((.(((..............((.......)).))))))).))).))))))))).........................  -28.20    kcal/mol
342_Rhipicephalus             TGAAAGACATGGGGAGTAAATGTAGGTTGGCTACTTGGAGCCTTGTACATTATTCCGGCAAAATTACTTCTCTTGTAC------------------
#=GR_342_Rhipicephalus_SS     ......(((.((((((((((((((.(..((((......)))).).))))).............))))))))).)))....................  -19.61    kcal/mol
343_Stegodyphus               TGAAAGACATGGGTAGTGAG-ATG---------------TCTTGTATTCCCATCTCA-CTACCTTGTCTTTGACG---------------------
#=GR_343_Stegodyphus_SS       ..(((((((.((((((((((.(((..........................))))))).))))))))))))).........................  -27.80    kcal/mol
344_Stegodyphus               TGAAAGACATGGGTAGTGAG-ATG-------------TTTAC--CAGTCCCATCTCA-CTACCTTGTCTTTGACG---------------------
#=GR_344_Stegodyphus_SS       ..(((((((.((((((((((.(((..........................))))))).))))))))))))).........................  -27.80    kcal/mol
345_Tetranychus               TGAAAGACATGGGTAGTGAG-ATGTAACAAATTGTAATTAATTTAACTAACATCTCA-CTACTTTGTCTTTGGCG---------------------
#=GR_345_Tetranychus_SS       ..(((((((.((((((((((.((((...((((((....)))))).....)))))))).))))))))))))).........................  -28.40    kcal/mol
346_Tetranychus               TGAAAGACATGGGTAGTGAG-ATGTAACAAATTGTAATTAATTTAACTAACATCTCA-CTACTTTGTCTTTGGCG---------------------
#=GR_346_Tetranychus_SS       ..(((((((.((((((((((.((((...((((((....)))))).....)))))))).))))))))))))).........................  -28.40    kcal/mol


347_pte-mir-87a               ------CCACCTGAAAATTTGTCTCAACCT--CG-TCATTCAAAATAG---GTGAGCAAAGTTTCAGGTGCCT-----------------------
#=GR_347_pte-mir-87a_SS       .......(((((((((.((((.((((.(((................))...))))))))).)))))))))..........................  -22.12    kcal/mol
348_pte-mir-87b               ------CAGCCCGGAGCCTTGTCTCAACAT--GTGATGTAGTATTCAG---TTGAGCAAAGTTTCAGGCGAAT-----------------------
#=GR_348_pte-mir-87b_SS       ........(((.(((((.(((.((((((.....(((........))))...)))))))).))))).)))...........................  -21.60    kcal/mol
349_pte-mir-87c               ------GAACCTGAAATTTTGTCTCAGCCG--GA-T-ATTTTAAACTGT---TGAGCAAAGTTTCAGGTGTAT-----------------------
#=GR_349_pte-mir-87c_SS       ........(((((((((((((.((((((.(...............).))...)))))))))))))))))...........................  -25.00    kcal/mol
350_Acanthoscurria            TGAGACGTGCCCGGAACTTTGTCTCAGCCT--G-G-CTATTAA-GAAG---CTGAGCAAAGTTTCAGGTGTGT-----------------------
#=GR_350_Acanthoscurria_SS    ....(((..((.(((((((((.((((((((............).)..)...)))))))))))))).))..))).......................  -28.60    kcal/mol
351_Acanthoscurria            ------CCGCCTGAAAATTTGTCTCAACCT--AG-AAATTCGAAA-AG---CTGAGCAAAATTTCAGGTGT-------------------------
#=GR_351_Acanthoscurria_SS    .......(((((((((.((((.((((..........................)))))))).)))))))))..........................  -18.21    kcal/mol
352_Acanthoscurria            --------GCCCGGAACTTTGTCTCAGCCT--GTGCCTGTGAAGTCAG---CTGAGCAAAGTTTCAGGTG--------------------------
#=GR_352_Acanthoscurria_SS    ........(((.(((((((((.((((((.(..(...((....)).)))...)))))))))))))).)))...........................  -25.50    kcal/mol
353_Acanthoscurria            ------CCACCTGAAAAATTGTCTCAACCT-----TAATTTAGAATAG---CTGAGCAAAGTTTCAGGTG--------------------------
#=GR_353_Acanthoscurria_SS    .......(((((((((..(((.((((..........................)))))))..)))))))))..........................  -17.37    kcal/mol
354_Centruroides              ----GCGAGCCCGGAACTTTGCCTCAACCT----GACAAAACAGACAG---GTGAGCAAAGTTTCAGGTG--------------------------
#=GR_354_Centruroides_SS      ........(((.((((((((((.(((.(((....(.(......).)))...)))))))))))))).)))...........................  -25.20    kcal/mol
355_Centruroides              ------CCACCTGAAAGGTTGTCTCAACCT--T--GAGAAAGAAATAG---GTGAGCAAAGTTTCAGGTGT-------------------------
#=GR_355_Centruroides_SS      .......(((((((((..(((.((((.(((................))...))))))))..)))))))))..........................  -23.20    kcal/mol
356_Centruroides              -------CACCTGAAAGGTTGTCTCAACCT--T--GT-AAATGGATGG---GTGAGCAAGGTTTCAGGTG--------------------------
#=GR_356_Centruroides_SS      .......(((((((((..(((.((((.(((................))...))))))))..)))))))))..........................  -21.80    kcal/mol
357_Centruroides              ---------CCTGGAACTTTGTCTCAACCT--GAACAATTAGGTACAG---GTGAGCAAAGTTTCAGGTGT-------------------------
#=GR_357_Centruroides_SS      .........((((((((((((.((((.(((..(.((......)).)))...)))))))))))))))))............................  -29.20    kcal/mol
358_Ixodes                    --------GCCCGGAACTTTGTCTCAGCCT--G-GACTGTTAGCGCAG---GTGAGCAAAGTTTCAGGTGT-------------------------
#=GR_358_Ixodes_SS            ........(((.(((((((((.((((.(((..(.(........).)))...)))))))))))))).)))...........................  -24.80    kcal/mol
359_Ixodes                    ---------CCTGAAAATTTGTCTCAA------A-C-CTTTCATAGTGTAGGTGAGCAAAGTTTCAGGTG--------------------------
#=GR_359_Ixodes_SS            .........(((((((.((((.(((........(.(.((..........))))))))))).)))))))............................  -17.20    kcal/mol
360_Limulus                   -------CACCTGAATAATTGTCTCAACCT--GT-AGTTTTAA-CCAG---GTGAGCAAAGTTTCAGGTGT-------------------------
#=GR_360_Limulus_SS           .......((((((((...(((.((((.(((..(............)))...))))))))...))))))))..........................  -22.60    kcal/mol
361_Limulus                   -------CACCTGAAAGATTGTCTCAACCT--GT-TCTTTAGGCCAAG---GTGAGCAAAGTTTCAGGTG--------------------------
#=GR_361_Limulus_SS           .......(((((((((..(((.((((.(((..(...(....)..).))...))))))))..)))))))))..........................  -22.80    kcal/mol
362_Limulus                   ---------CCTGAAATCTTGTCTCAACCT--AA-TTGCTTGATAAAACAGGTGAGCAAAGTTTCAGGTGT-------------------------
#=GR_362_Limulus_SS           .........(((((((..(((.((((.(((.....((........))..))))))))))..)))))))............................  -19.00    kcal/mol
363_Limulus                   -------CACCTGAAGAATTGTCTCAACCT--GT-AACTTGAAGCTAG---GTGAGCAAAGTTTCAGGTGT-------------------------
#=GR_363_Limulus_SS           .......(((((((((..(((.((((.(((..((.........)).))...))))))))..)))))))))..........................  -23.50    kcal/mol
364_Limulus                   ---------CCTGAAACTTTGTCTCAACCTGAGTCATTTGATGAAAAG---GTGAGCAAAGTTTCAGGTGT-------------------------
#=GR_364_Limulus_SS           .........((((((((((((.((((.(((...((((...))))..))...)))))))))))))))))............................  -28.40    kcal/mol
365_Limulus                   ------CCACCTGAAAGCTTGTCTCAACCT--TT-GACTT--GAAGAG---GTGAGCAAAGTTTCAGGTGT-------------------------
#=GR_365_Limulus_SS           .......(((((((((..(((.((((.(((..((..........))))...))))))))..)))))))))..........................  -25.40    kcal/mol
366_Limulus                   ---------CCCGAAACTTTGGCTCAACCTCAGT---TTGTTGAACAG---GTGAGCAAAGTTTCAGGTGT-------------------------
#=GR_366_Limulus_SS           .........((.(((((((((.((((.(((..((...((...))))))...)))))))))))))).))............................  -20.80    kcal/mol
367_Limulus                   -------CACCTGAAAGATTGTCTCAACCT--GT-CAGTTACAACAAG---GTGAGCAAAGTTTCAGGTG--------------------------
#=GR_367_Limulus_SS           .......(((((((((..(((.((((.(((..((.........)).))...))))))))..)))))))))..........................  -22.00    kcal/mol
368_Limulus                   ---------CCTGAAATCTTGTCTCAACCT--AA-TTAACTTGTAGA---GGTGAGCAAAGTTTCAGGTGT-------------------------
#=GR_368_Limulus_SS           .........(((((((..(((.((((.(((................)...)))))))))..)))))))............................  -18.92    kcal/mol
369_Limulus                   --------GCCCGAAACTTTGACTCAACCTGTGT---ACGTTTAACAG---GTGAGCAAAGTTTCAGGTGT-------------------------
#=GR_369_Limulus_SS           ........(((.(((((((((.((((.(((((............))))...)))))))))))))).)))...........................  -27.30    kcal/mol
370_Limulus                   ------CCGCCTGAAAGCTTGTCTCAACCT--TC-GAATT--GAAGAG---GTGAGCAAAGTTTCAGGTG--------------------------
#=GR_370_Limulus_SS           .......(((((((((..(((.((((.(((..((........)))).)....)))))))..)))))))))..........................  -22.50    kcal/mol
371_Limulus                   --------GCCCGAAACCTTGACTCAACCTGGGT---ATATTAAACAG---GTGAGCAAAGTTTCAGGTGT-------------------------
#=GR_371_Limulus_SS           ........(((.(((((.(((.((((.((((..(...(...))..)))...)))))))).))))).)))...........................  -22.20    kcal/mol
372_Limulus                   ------CCACCTGAAAAGTTGTCTCAACCT--TC-GTTTT--GAAGAG---GTGAGCAAAGTTTCAGGTGT-------------------------
#=GR_372_Limulus_SS           .......(((((((((..(((.((((.(((..((........)))).)....)))))))..)))))))))..........................  -25.10    kcal/mol
373_Limulus                   ------CCACCTGAAAGCTTGTCTCAACCT--TT-GATTT--GAAGAG---GTGAGCAAAGTTTCAGGTGT-------------------------
#=GR_373_Limulus_SS           .......(((((((((..(((.((((.(((..((..........))))...))))))))..)))))))))..........................  -25.40    kcal/mol
374_Limulus                   ---------CCCGAAACTTTGGCTCAACCTGAGT---TTATACAA-AG---GTGAGCAAAGTTTCAGGTGT-------------------------
#=GR_374_Limulus_SS           .........((.(((((((((.((((.(((..((.......))...))...)))))))))))))).))............................  -22.30    kcal/mol
375_Metaseiulus               -----CCAGCCTGAATCATTGTCTCAACCT-TGT-CAAGTTCGAGTGG-AGGTGAGCAAAGTTTCAGGTG--------------------------
#=GR_375_Metaseiulus_SS       ........(((((((.(.(((.((((.(((.(.(.(......))...).)))))))))).).)))))))...........................  -20.40    kcal/mol
376_Metaseiulus               ---------CCTGATGCCTTGTCTCAACCT-T---TGAATTCGAACCG-AGGTGAGCAAAGTTTCAGGTG--------------------------
#=GR_376_Metaseiulus_SS       .........(((((.((.(((.((((.(((.(....(........).).)))))))))).)).)))))............................  -18.90    kcal/mol
377_Metaseiulus               --------GCCTGAAGCTTTGTCTCAACCT--GATACACAGATCCTAG---GTGAGCAAAGTTTCAGGTGT-------------------------
#=GR_377_Metaseiulus_SS       ........(((((((((((((.((((.(((..(((......)))..))...))))))))))))))))))...........................  -28.00    kcal/mol
378_Stegodyphus               ------GAGCCCGGAACTTTGACTCAGCAT--G--ATGTACGAAACAG---TTGAGCAAGGTTTCAGGTGT-------------------------
#=GR_378_Stegodyphus_SS       ........(((.(((((((((.((((((.(..(...(......).)))...)))))))))))))).)))...........................  -22.10    kcal/mol
379_Stegodyphus               ------CCACCTGAAACGTTGTCTCAACCT--TT-ATTGTAAGAAGAG---GTGAGCAAAATTTCAGGTGT-------------------------
#=GR_379_Stegodyphus_SS       .......(((((((((..(((.((((.(((..((..........))))...))))))))..)))))))))..........................  -24.60    kcal/mol
380_Stegodyphus               --------GCCCGAAACCTTGTCTCAACCTGTG---CATTAACAGTC--AGGTGAGCAAAGTTTCAGGTGC-------------------------
#=GR_380_Stegodyphus_SS       ........(((.(((((.(((.((((.((((.(...(.......)))..)))))))))).))))).)))...........................  -21.80    kcal/mol
381_Stegodyphus               ------CCACCTGAAAACTTGTCTCAACCT--GG-TAATTTTTTATAG---GTGAGCAAAGTTTCAGGTGCCT-----------------------
#=GR_381_Stegodyphus_SS       .......(((((((((..(((.((((.(((..(..(((....))))))...))))))))..)))))))))..........................  -24.60    kcal/mol
382_Tetranychus               -----CGTGCCTCTGACTTTGTCTCAGCCT----CAGACATGATTAAG---GTGAGCAAAGTTTCAGGTG--------------------------
#=GR_382_Tetranychus_SS       ........((((..(((((((.((((.(((....((....)))....)...))))))))))))..))))...........................  -19.70    kcal/mol
383_Varroa                    ---------CCTGATGCCTTGTCTCAACCT-T---TGCGTTCGAACTG-AGGTGAGCAAAGTTTCAGGTG--------------------------
#=GR_383_Varroa_SS            .........(((((.((.(((.((((.(((.(.....(....)....).)))))))))).)).)))))............................  -19.00    kcal/mol
384_Varroa                    --------GCCTGAAGCATTGTCTCAACCTGTGA-TTATTAAAATTCG-AGGTGAGCAAAGTTTCAGGTGT-------------------------
#=GR_384_Varroa_SS            ........(((((((((.(((.((((.(((.(((...........))).)))))))))).)))))))))...........................  -24.40    kcal/mol
385_Varroa                    -----CCAGCCTGAAGCGTTGTCTCAACCT-TGT-CTATTCAAAATAC-AGGTGAGCAAAGTTTCAGGTGT-------------------------
#=GR_385_Varroa_SS            ........(((((((((.(((.((((.(((..((............)).)))))))))).)))))))))...........................  -22.70    kcal/mol


386_pte-mir-92b-1             AGGTCG--GGATGACTG-GCAGTATTTG----TTCTATTCAACGAATATTG-CACTCGTCCCGGCCTA----------------------------
#=GR_386_pte-mir-92b-1_SS     ((((((..((((((....((((((((((....((......))))))))))).)..)))))))))))).............................  -35.60    kcal/mol
387_pte-mir-92b-2             AGGTCG--GGATGACTG-GCAGTATT-G----TTCTTTTCAACTAATATTG-CACTCGTCCCGGCCTA----------------------------
#=GR_387_pte-mir-92b-2_SS     ((((((..((((((....((((((((.(....((......))).))))))).)..)))))))))))).............................  -31.20    kcal/mol
388_pte-mir-92a               AGGTCG--GGGTGATTG-GCAGTATTGTA---TATGATGCAACTAATATTG-CACTCGTCCCGGCCTAA---------------------------
#=GR_388_pte-mir-92a_SS       ((((((..((..((....(((((((((((...(...)))))....)))))).)..))..)))))))).............................  -27.30    kcal/mol
389_pte-mir-92c               AGATCA--GGATGAGTG-GCAATATTGCTA--TATGATGCCACGAATATTG-CACTTGTCCCGGTCTGA---------------------------
#=GR_389_pte-mir-92c_SS       (((((...(((..((((..(((((((((..........))....))))))).))))..))).))))).............................  -24.50    kcal/mol
390_Acanthoscurria            AGGTCG--GGATGGCTG-TCAATATTAT----AA---TTCCTCCAATATTG-CACTCGTCCCGGCCTA----------------------------
#=GR_390_Acanthoscurria_SS    ((((((..(((((..((..(((((((..................))))))).))..))))))))))).............................  -26.50    kcal/mol
391_Centruroides              AGGTCC--GGATGGGCG-ACAATATTGTG---TA----GCGAACAATATTG-CACTCGTCCCGGCCTA----------------------------
#=GR_391_Centruroides_SS      (((((...(((((((.(..(((((((((..............))))))))).).))))))).))))).............................  -28.50    kcal/mol
392_Centruroides              AGGTCA--GGATGAGTG-GCAATAATGT----TCGTATAAAGTCA-TATTG-CACTCGTCCCGGCCTA----------------------------
#=GR_392_Centruroides_SS      (((((...(((((((((..(((((.((......(.......).)).))))).))))))))).))))).............................  -26.00    kcal/mol
393_Ixodes                    AGGTCT--GGATGAGTG-CCAATGTTGCG------TAAATGCTGAATATTG-CACTCGTCCCGGCCTT----------------------------
#=GR_393_Ixodes_SS            (((((...(((((((((.(.(((((((((..........)))..))))))).))))))))).))))).............................  -29.10    kcal/mol
394_Limulus                   AGGCCG--GGACGAGT--GCAATATTCT----TT-CATTAGCTCAACACTGTCACTCATTCTGACCT-----------------------------
#=GR_394_Limulus_SS           (((.((..(((.((((..(((............................)).))))).))))).))).............................  -13.30    kcal/mol	
395_Limulus                   AGGCCG--GGACGAGT--GCAATATTAC----CA-CATAAACCCAACATTGTCACTCATTCTGACCT-----------------------------
#=GR_395_Limulus_SS           (((.((..(((.((((..(((((........................)))).))))).))))).))).............................  -15.31    kcal/mol
396_Limulus                   AGGCCA--GAATGAGTG-TCAATGTTGGGTTCATGGAATA-----ATATTG-CACTCGTCCCGGCCTA----------------------------
#=GR_396_Limulus_SS           (((((...(.(((((((..((((((((..((....)).)).....)))))).))))))).).))))).............................  -25.90    kcal/mol
397_Metaseiulus               AGGTTTTTGG----GACTGGTGACAATGTTTGAATGTTCAATTTAATATTG-CACCCGTCCCGGCCTC----------------------------
#=GR_397_Metaseiulus_SS       ((((...(((....(((.((((.(((((((.((((.....))))))))))).)))).)))))))))).............................  -26.40    kcal/mol
398_Stegodyphus               AGGTCG--GGATGATTT-GCAGTATTGT----TAGCGTTTACTAAATATTG-CACTCGTCCCGGCCTA----------------------------
#=GR_398_Stegodyphus_SS       ((((((..((((((..(.((((((((......(((......)))))))))).)).)))))))))))).............................  -30.70    kcal/mol
399_Tetranychus               AGGCCT--AGACTGGTG-TCAATATTTCATATTTTGATTATCATCATATTG-CACTCGTCCCGGCCT-----------------------------
#=GR_399_Tetranychus_SS       (((((....(((.((((..((((((.(((.....)))........)))))).)))).)))..))))).............................  -20.30    kcal/mol
400_Varroa                    AGGTTTTTGGATGGGTGTGTTATAAAAGGTTTTAAGTGCTTGTTAATATTG-CACCCGTCCCGGCCTC----------------------------
#=GR_400_Varroa_SS            (((((...((((((((((..(((...((((.......))))....)))..).))))))))).))))).............................  -24.10    kcal/mol


401_pte-mir-100a              TACCCGTAGATCCGAACTTGTGT-TCACTTG----AACTCCACAAGTTTGATTTTACGGGTTGA--------------------------------
#=GR_401_pte-mir-100a_SS      .(((((((((..(((((((((((.((....)....)))...)))))))))..)))))))))...................................  -26.80    kcal/mol
402_pte-mir-100b              AACCCGTAGATCCGAACTTGTGTCCTTTGTA--GACCTCCCACAAGCTCGCCTCTACGGGTCT---------------------------------
#=GR_402_pte-mir-100b_SS      .(((((((((..(((.((((((..................)))))).)))..)))))))))...................................  -24.59    kcal/mol
403_Acanthoscurria            TACCCGTAGAACCGAACTTGTGG--TGCTTC----AAAATCACAAGTTTCCTTGTACGGGTAT---------------------------------
#=GR_403_Acanthoscurria_SS    ((((((((.((..((((((((((..(............)))))))))))..)).))))))))..................................  -27.40    kcal/mol
404_Acanthoscurria            ACCCTGTAGATCCGAATTTGT----GGCTTA---ATGCATTACAAATTCGGTTCTAG---------------------------------------
#=GR_404_Acanthoscurria_SS    ......((((.((((((((((....(((........))..))))))))))).))))........................................  -19.00    kcal/mol
405_Centruroides              AACCCGTAGATCCGAACTTGTGT-TGTTAAATAGTCTAACCACAAGGTCGATTCTATGGGTC----------------------------------
#=GR_405_Centruroides_SS      .(((((((((..(((.((((((...((((.......)))))))))).)))..)))))))))...................................  -25.90    kcal/mol
406_Ixodes                    AACCCGTAGATCCGAACTTGTGT-CCGCGCGATGCA-AAGCACAAGTTCCCCTCTGCGGGTCT---------------------------------
#=GR_406_Ixodes_SS            .(((((((((...((((((((((...((.....))....))))))))))...)))))))))...................................  -29.70    kcal/mol
407_Ixodes                    AACCCGTAGATCCGAACTTGTGT-CCGCGCGATGCA-AAGCACAAGTTCCCCTCTGCGGGTCT---------------------------------
#=GR_407_Ixodes_SS            .(((((((((...((((((((((...((.....))....))))))))))...)))))))))...................................  -29.70    kcal/mol
408_Limulus                   AACCCGTAGAATCGGATTTGTGTTCTTTCTT--CGCAACC-ACAAGCTCGTTTCTAAGGGTCT---------------------------------
#=GR_408_Limulus_SS           .((((.(((((.((..((((((.................).)))))..)).))))).))))...................................  -18.56    kcal/mol
409_Limulus                   AACCCGTAGAATCGAACTTGTGTTCTAGTACTGACGT---CACAAGCTCGTTTGTATGGGCCT---------------------------------
#=GR_409_Limulus_SS           ..((((((.((.(((.((((((.((.......))......)))))).))).)).))))))....................................  -20.80    kcal/mol
410_Limulus                   AACCCGTAGAATCGAACTTGTGTTCTACTACTATTGCAGCCACAAGCTCGTTTCTATGGGTCT---------------------------------
#=GR_410_Limulus_SS           .((((((((((.(((.((((((..((.(.......).)).)))))).))).))))))))))...................................  -25.20    kcal/mol
411_Metaseiulus               TACCCGTACCTCCGAACTTGTGTGTCAGTTGCATTAAAATCGCAAGTTTGGATCTGCGGGATCT--------------------------------
#=GR_411_Metaseiulus_SS       ..((((((..((((((((((((..................))))))))))))..))))))....................................  -26.77    kcal/mol
412_Stegodyphus               TACCCGTAGATCCGAACTTGTGT-TCACTC-----ATTCTCACAAGTTTGATTTTACGGGCTG---------------------------------
#=GR_412_Stegodyphus_SS       ..((((((((..((((((((((..................))))))))))..))))))))....................................  -24.60    kcal/mol
413_Stegodyphus               AACCCGTAGATCCGAACTTGTGT-CGTCGTAGGGTA-AC-CGCAAGCTCGCCTCTACGGGTC----------------------------------
#=GR_413_Stegodyphus_SS       .(((((((((..(((.(((((((...((....))...)..)))))).)))..)))))))))...................................  -26.20    kcal/mol
414_Tetranychus               ACTCTGTAGACCCGAATTTGTCTGAAAATTA---ATTTGTTACCAATTCGGCTCTACAGAGGT---------------------------------
#=GR_414_Tetranychus_SS       .(((((((((.(((((((.((....(((.......)))...)).))))))).)))))))))...................................  -23.00    kcal/mol
415_Varroa                    -ACCCGTAGATCTGAACT----TTCTTTCTA--TGTAA------AGTTCAGATCTACGGGACT---------------------------------
#=GR_415_Varroa_SS            ..((((((((((((((((....(((.........).))......))))))))))))))))....................................  -30.40    kcal/mol
416_Varroa                    TACCCGTACATCCGAACTTGTGTTTCATGT---TTGAGCAGACAAGTTCGAATTTTCGGGT-----------------------------------
#=GR_416_Varroa_SS            .(((((...((.(((((((((.(((((.......)))).).))))))))).))...)))))...................................  -22.60    kcal/mol


417_pte-mir-125a              TCCCTGAGACCCTAACTTGCGAT-------GGCCCGGGTCTCCCAGGTTAGATTCTCAGGTTTT--------------------------------
#=GR_417_pte-mir-125a_SS      ..(((((((..((((((((.((........(((....))))).))))))))..)))))))....................................  -26.60    kcal/mol
418_pte-mir-125b              TCCCTGAGACCCTAACTTGTGATGGAT---TCATTGCTTCGCACAAGTTAGTGTCTCGGGCC----------------------------------
#=GR_418_pte-mir-125b_SS      ..((((((((.((((((((((.((((...........)))))))))))))).))))))))....................................  -29.60    kcal/mol
419_Acanthoscurria            TCCCTGAGACCCTAATTTGCGAT-------GGATGGTGTCTCGCAGGTTAGATTCTCAGG------------------------------------
#=GR_419_Acanthoscurria_SS    ..(((((((..(((((((((((........((......)))))))))))))..)))))))....................................  -25.00    kcal/mol
420_Acanthoscurria            TCCCTGAGACCCTAACTTGTGATGAAA---TC----CGTCGCACAGGTTAGAATCTCAGGCC----------------------------------
#=GR_420_Acanthoscurria_SS    ..(((((((..((((((((((.(((.............)))))))))))))..)))))))....................................  -26.50    kcal/mol
421_Acanthoscurria            TCCCCGAGAATCAAACTTGGGACTTGG---TGACTTATCATCCCGGGTTTGATTCCCGGG------------------------------------
#=GR_421_Acanthoscurria_SS    ..((((.(((((((((((((((..(((...((...)))))))))))))))))))).))))....................................  -30.90    kcal/mol
422_Centruroides              TCCCTGAGACCCTAACTTGTGATGCAA---TC-----CTGTCACAGGTTAGTCTCTCAGGT-----------------------------------
#=GR_422_Centruroides_SS      ..(((((((..((((((((((((................))))))))))))..)))))))....................................  -29.20    kcal/mol
424_Ixodes                    TCCCTGAGACCCTAACTTGTGATGCGT-TCTGCGCCGCCTTCCCAGGTTAGATTCTCAGGCC----------------------------------
#=GR_424_Ixodes_SS            ..(((((((..((((((((.((.(((.........)))..)).))))))))..)))))))....................................  -25.90    kcal/mol
425_Limulus                   TCCCTGAGACCCTAGCTTGTGATAGT------GTAAAGATCACATGCTAGACTCT-CAGG------------------------------------
#=GR_425_Limulus_SS           ..(((((((..(((((.((((((...............)))))).)))))..))).))))....................................  -25.10    kcal/mol
426_Limulus                   TCCCTGAGACCCTAGCTTGTGAAAGA------TTAAAGGTTACAGGCTAGAATCT-CAGG------------------------------------
#=GR_426_Limulus_SS           ..(((((((..(((((((((((.................)))))))))))..))).))))....................................  -25.00    kcal/mol
427_Limulus                   TCCCTGAGACCCTAGGTTGTGAAGTT------TTAAAGATCACAGGCTAGAACCT-CAGG------------------------------------
#=GR_427_Limulus_SS           ..((((((...((((.((((((.................)))))).))))...)).))))....................................  -19.90    kcal/mol
428_Metaseiulus               TCCCTGAGATCCTTACTTGTGGAGTGTGCAGGCTATAT--CCTGAGGAAGGATTCTCGGGT-----------------------------------
#=GR_428_Metaseiulus_SS       ..((((((((((((.((((.(((....(....)....)..)))))).))))).)))))))....................................  -22.20    kcal/mol
429_Metaseiulus               TCCCTGAGATCCTTACTTGTGGAGTGTGCCGGTCAAGT--CCCGGGGAAGGATTCTCGGGT-----------------------------------
#=GR_429_Metaseiulus_SS       ..((((((((((((.((((.(((.((.......))..)..)))))).))))).)))))))....................................  -24.10    kcal/mol
430_Stegodyphus               TCCCTGAGACCCTAACTTGCGAT-------GGCGAAGGTCTCCCAGGTTAGATTCTCAGG------------------------------------
#=GR_430_Stegodyphus_SS       ..(((((((..((((((((.((........(((....))))).))))))))..)))))))....................................  -27.20    kcal/mol
431_Stegodyphus               TCCCTGAGACCCTAACTTGTGAT-------TGGTTGTTTCGCACAGGTTAGATTCTCAGGT-----------------------------------
#=GR_431_Stegodyphus_SS       ..(((((((..((((((((((..........((.....)).))))))))))..)))))))....................................  -24.80    kcal/mol
432_Varroa                    TCCCTGAGATCCTTACTTGTGGATTGGGACAGAGAAATTTCCCGGGCAAGGACTCTCGGG------------------------------------
#=GR_432_Varroa_SS            ..((((((((((((.((((.(((................))))))).))))).)))))))....................................  -22.19    kcal/mol


433_pte-mir-184-1             CCTTATCATT-CGACTGTCCAGACTGTATTT-------GCGAACTGGACGGAGAACTGATAAGGGC------------------------------
#=GR_433_pte-mir-184-1_SS     ((((((((((.(..((((((((..(((...........)))..)))))))).))).))))))))................................  -26.30    kcal/mol
434_pte-mir-184-2             CCTTATCATT-CTCGTGTCCAGGCTGCCGGTTG--ATCGAGATCTGGACGGAGAACTGATAAGGGC------------------------------
#=GR_434_pte-mir-184-2_SS     ((((((((((.(((.(((((((..(..(((......))).)..)))))))))))).))))))))................................  -29.40    kcal/mol
435_Acanthoscurria            CCTTATCATT-CTACTGTCCAGACTGTATCCG--------AGACTGGACGGAGAACTGATAAGGGC------------------------------
#=GR_435_Acanthoscurria_SS    ((((((((((.((.((((((((.((...............)).)))))))))))).))))))))................................  -27.50    kcal/mol
436_Acanthoscurria            CCTTATCATT-CGACTGTCCAGACTGCATTT-------GTGACCTGGACGGAGAACTGATAAGGGC------------------------------
#=GR_436_Acanthoscurria_SS    ((((((((((.(..((((((((..(((...........)))..)))))))).))).))))))))................................  -26.20    kcal/mol
437_Centruroides              CCTTATCACT-CCACTGTCCAG---GCTGTAT----TTGAGATCTGGACGGAGAACTGATAAGGGC------------------------------
#=GR_437_Centruroides_SS      ((((((((((.((...((((((...(((...........)).)))))))))))...))))))))................................  -24.60    kcal/mol
438_Centruroides              CCTTATCATT-CGACTGTCCAGACTGCATAT-------GTGACCTGGACGGAGAACTGATAAGGGC------------------------------
#=GR_438_Centruroides_SS      ((((((((((.(..((((((((..(((...........)))..)))))))).))).))))))))................................  -26.20    kcal/mol
440_Ixodes                    CCTTATCATT-CGACTGTCCAGACTGCTGTTT----TGGAGACCTGGACGGAGAACTGATAAGGGC------------------------------
#=GR_440_Ixodes_SS            ((((((((((.(..((((((((.((.(..........).))..)))))))).))).))))))))................................  -27.00    kcal/mol
441_Ixodes                    CCTTATCATT-CGACTGTCCAGACTGCTGTTT----TGGAGACCTGGACGGAGAACTGATAAGGGC------------------------------
#=GR_441_Ixodes_SS            ((((((((((.(..((((((((.((.(..........).))..)))))))).))).))))))))................................  -27.00    kcal/mol
442_Limulus                   CCTTATCATT-CGCCTGTCCAGACGATGTTTC------TTTGTCTGGACGGAGAACTGATAAGGGC------------------------------
#=GR_442_Limulus_SS           ((((((((((.(..((((((((((((.............)))))))))))).))).))))))))................................  -32.60    kcal/mol
443_Limulus                   CCTTATCATT-CGACTGTCCAGACAGTATTTA------TATCTCTGGACGGAGAACTGATAAGGGC------------------------------
#=GR_443_Limulus_SS           ((((((((((.(..(((((((((..(((..........))).))))))))).))).))))))))................................  -25.60    kcal/mol
444_Limulus                   CCTTATCATT-CGACTGTCCAGACGGTCTTTA------TACTTCTGGACGGAGAACTGATAAGGGC------------------------------
#=GR_444_Limulus_SS           ((((((((((.(..(((((((((.(((............)))))))))))).))).))))))))................................  -27.60    kcal/mol
445_Limulus                   CCTTATCATT-CAGCTGTCCAGAGGGTATTTA------TA-TGCTGGACGGAGAACTGATAAGGGC------------------------------
#=GR_445_Limulus_SS           ((((((((((.(..((((((((...((....)......)....)))))))).))).))))))))................................  -24.40    kcal/mol
446_Limulus                   CCTTATCATT-CTACTGTCCAGACGTTAATCG-------ATCGCTGGACGGAGAACTGATAAGGGC------------------------------
#=GR_446_Limulus_SS           ((((((((((.((.((((((((.((................)))))))))))))).))))))))................................  -28.50    kcal/mol
447_Limulus                   CCTTATCATT-CGACTGTCCAGATTATATTCG------TATTTCTGGACGGAGAACTGATAAGGGC------------------------------
#=GR_447_Limulus_SS           ((((((((((.(..(((((((((.(((....)......))..))))))))).))).))))))))................................  -26.60    kcal/mol
448_Metaseiulus               CCCTATCACT-CTTTTGTCCCGTCGTGAGTCTT----GAAGCACTGGACGGAGAACTGATAGGGGC------------------------------
#=GR_448_Metaseiulus_SS       ((((((((.(...(((((((....(((..(........)..))).)))))))..).))))))))................................  -22.50    kcal/mol
449_Stegodyphus               CCTTATCATT-CGACTGTCCAGACTGTATTT-------GTGAACTGGACGGAGAACTGATAAGGGC------------------------------
#=GR_449_Stegodyphus_SS       ((((((((((.(..((((((((((..............))...)))))))).))).))))))))................................  -24.10    kcal/mol
450_Stegodyphus               CCTTATCATT-CTCGTGTCCAGGCTGAGCATGG--ATCGAGATCTGGACGGAGAACTGATAAGGGC------------------------------
#=GR_450_Stegodyphus_SS       ((((((((((.(((.((((((((((((.........)).)).))))))))))))).))))))))................................  -29.60    kcal/mol
451_Tetranychus               CCTTATCATTTCCGCTGTCCAGACAGATTAATGTTAAAATGACCTGGACGGAGAACTGATAAGGGC------------------------------
#=GR_451_Tetranychus_SS       ((((((((.(((..((((((((.((..(((....)))..))..)))))))).))).))))))))................................  -25.40    kcal/mol
452_Varroa                    CCCTATCATT-CTCTTGTCCCGTCGTGTATAAA----GTT-TACTGGACGGAGAACTGATAGGGGC------------------------------
#=GR_452_Varroa_SS            ((((((((((.((((.((((.((...................)).)))))))))).))))))))................................  -24.54    kcal/mol


453_pte-mir-193a              ----CGGGATTTAGCTGGACTGATGGACTGACTTCAGAAATTGTCTACTGGCCTGTTAAGTCCCGAG-----------------------------
#=GR_453_pte-mir-193a_SS      ....(((((((((((.((.((..(((((..............)))))..)))).)))))))))))...............................  -26.24    kcal/mol
454_pte-mir-193b              --TATGGGTCTTGACAGAAC-AGACGATTTTATA--------ATCTACTGGCCTGCTAAGTCCCACA-----------------------------
#=GR_454_pte-mir-193b_SS      ....((((.((((.(((..(.((..((((....)........)))..)))..))).)))).))))...............................  -19.40    kcal/mol
455_Acanthoscurria            -ATTTGGGATTTAGTGGGAC-ACTGGGCTGAAAAT--GTTATGTCTACTGGCCTGCTAAGTCCCAAT-----------------------------
#=GR_455_Acanthoscurria_SS    ...(((((((((((..((.(.(.(((((..............))))).)).))..)))))))))))..............................  -28.70    kcal/mol
456_Centruroides              CGTCTGGGCCTTAGTGGTAC-AGTGGAAGGTTTGA-----CTATCTACTGGCCTGCTAAGTCCCAAA-----------------------------
#=GR_456_Centruroides_SS      ....((((.(((((..(..(.((((((.((..........)).)))))))..)..))))).))))...............................  -28.90    kcal/mol
457_Stegodyphus               ---ATGGGTCTTAACAGAAC-AGCAGACTTTTTATGTATTTTGTCTACTGGCCTGCTAAGTCCCAC------------------------------
#=GR_457_Stegodyphus_SS       ....((((.((((.(((..(.((.((((..............)))).)))..))).)))).))))...............................  -22.84    kcal/mol
458_Stegodyphus               -----GGGATTTAGTTGGAG-AGTGGGCTGAGTTT-GAAATTGTCTACTGGCCTGCTAAGTCCCAAG-----------------------------
#=GR_458_Stegodyphus_SS       .....((((((((((.((...(((((((..............)))))))..)).))))))))))................................  -28.22    kcal/mol


459_pte-mir-263a              CTTGGCACTGTAAGAATTCACAGATG-----GATATCAAA-TCGTGGATTCTTTGGTGCTAAAGA-------------------------------
#=GR_459_pte-mir-263a_SS      .(((((((((.((((((((((.(((..............).)))))))))))))))))))))..................................  -23.00    kcal/mol
460_pte-mir-263b              AATGGCACTGGAAGAATTCACGGATAAT--GTTTGACT---CCGTGGTTTCTCTGGTGCTATAAG-------------------------------
#=GR_460_pte-mir-263b_SS      .(((((((..((.(((..((((((.............)...)))))..)))))..)))))))..................................  -26.60    kcal/mol
461_Acanthoscurria            CTTGGCACTGGAAGAATTCACAGATGT--CCCATTCAAATGTCGTGGGTTCCCTAGTGC-------------------------------------
#=GR_461_Acanthoscurria_SS    ....(((((((..((((((((.(((((...........))))))))))))).))))))).....................................  -18.90    kcal/mol
462_Acanthoscurria            AATGGCACTGGAAGAATTCACGGGCTTA--TTTTTGCA---CCGTGGCTTCTCTTGTGCTATCAG-------------------------------
#=GR_462_Acanthoscurria_SS    .(((((((.(((.(((..(((((((..........))....)))))..)))))).)))))))..................................  -26.00    kcal/mol
463_Acanthoscurria            AATGGCAGC-TATGAATTCATAGAAAAA--TT--GAAAA--CTGTGGCTTCAGTTTTGCTATG---------------------------------
#=GR_463_Acanthoscurria_SS    .(((((((....((((..(((((..................)))))..))))...)))))))..................................  -14.80    kcal/mol	
464_Acanthoscurria            CTTGGCACTGTAAGAATTCACTGATG-----GTAATGAAAGTCGTGGATTCTTGGGTGCTAAA---------------------------------
#=GR_464_Acanthoscurria_SS    .((((((((.(((((((((((.(((.......(....)..))))))))))))))))))))))..................................  -23.30    kcal/mol
465_Acanthoscurria            AATGGCACTGGAAGAATTCACGG---CT--TGATGAAAA--CCGTGTATTCTCCTGTGCTGTAAAGA-----------------------------
#=GR_465_Acanthoscurria_SS    .(((((((.(((.((((.(((((....(..(.....))...))))).))))))).)))))))..................................  -23.90    kcal/mol
466_Centruroides              AATGGCACTGGAAGAATTCACGGCGAGT--AATACTTGATGCCGTGATTTCTCTAGTGCTGTA---------------------------------
#=GR_466_Centruroides_SS      .(((((((((((.(((.((((((((((.......)))...))))))).))))))))))))))..................................  -31.20    kcal/mol
467_Centruroides              CTTGGCACTGGAAGAATTCACAGATG---TGGTCGGAAAG-TCGTGGGTTCTTGGGTGCCAAAGA-------------------------------
#=GR_467_Centruroides_SS      .((((((((.((.((((((((.(((..............).)))))))))))).))))))))..................................  -24.10    kcal/mol
468_Centruroides              AATGGCACTGGAAGAATTCACGGCTCTG--TTG-TCAAC--CCGTGATTTCTCTAGTGCTATGAAG------------------------------
#=GR_468_Centruroides_SS      .(((((((((((.(((.((((((...((.......))....)))))).))))))))))))))..................................  -27.80    kcal/mol
469_Ixodes                    CTTGGCACTGAAAGAATTCACAGATGCTGCCCCTTTAAAACTCGTGGGTTCTCAAGTGCCAAAGA-------------------------------
#=GR_469_Ixodes_SS            .((((((((...(((((((((((.................)).)))))))))..))))))))..................................  -21.43    kcal/mol
470_Ixodes                    AATGGCACTGGAAGAATTCACGGGGTCT--TGATAGAAATACCGTGACTTCTCCGGTGCT------------------------------------
#=GR_470_Ixodes_SS            ...(((((((((.(((.((((((..(((......)))....)))))).))))))))))))....................................  -29.20    kcal/mol
471_Limulus                   CTTGGCACTG-AAGAATTCACAGATA----TATTTTAGAGGTCGTGGGTTTTCGGGTGCCAAAGA-------------------------------
#=GR_471_Limulus_SS           .((((((((...(((((((((.(((...............))))))))))))..))))))))..................................  -21.70    kcal/mol
472_Limulus                   AATGGCACTGGAAGAATTCACGGCTTGA--TTTGCT---AACCGTGATTTCTCTAGTGTTATAA--------------------------------
#=GR_472_Limulus_SS           .(((((((((((.(((.((((((.(((........)...)))))))).))))))))))))))..................................  -25.70    kcal/mol
473_Limulus                   CTTGGCACTGGAAGAATTCACAGATA----GGTTATGAAG-TCGTGGGTTCTCGGGTGCCAAAGA-------------------------------
#=GR_473_Limulus_SS           .((((((((.((.((((((((.(((..............).)))))))))))).))))))))..................................  -25.60    kcal/mol
474_Limulus                   AATGGCACTGGAAGAAATCACGG---CT--TGAATTAAAATCCGTGATTTCTCTGGTGCTGTGAAG------------------------------
#=GR_474_Limulus_SS           .(((((((..((.((((((((((....(..(.......)).))))))))))))..)))))))..................................  -29.30    kcal/mol
475_Limulus                   CTTGGCACCG-AAGAATTCACAGATA----TATATTA-AAGTCGTGGGTTCTCGGGTGCCAGAGA-------------------------------
#=GR_475_Limulus_SS           .((((((((...(((((((((.(((...............))))))))))))..))))))))..................................  -25.60    kcal/mol
476_Limulus                   AATGGCACTGGAAGAATTCACGGCTTAT--GT--TCAAAT-CCGTGAATTCTCTAGTGTTATGAAG------------------------------
#=GR_476_Limulus_SS           .(((((((((((.((((((((((.((...........))..)))))))))))))))))))))..................................  -27.90    kcal/mol
477_Limulus                   CTTGGCACTG-AAGAATTCACAGATA----TATTTTA-AGGTCGTGGGTTCTCGGGTGTCAAAGA-------------------------------
#=GR_477_Limulus_SS           .((((((((...(((((((((.(((...............))))))))))))..))))))))..................................  -21.70    kcal/mol
478_Limulus                   AATGGCACTGGAAGAATTCACGGCTTAT--GT--TTAAAC-CCGTGATTTCTCTAGTGCT------------------------------------
#=GR_478_Limulus_SS           ...(((((((((.(((.((((((.(((........)))...)))))).))))))))))))....................................  -24.60    kcal/mol
479_Limulus                   CTTGGCACTG-AAGAATTCACAGATA----TGTTTAA-AGTTCGTGGATTCTCGGGTGCCAGAGA-------------------------------
#=GR_479_Limulus_SS           .((((((((...(((((((((..((..............))..)))))))))..))))))))..................................  -24.00    kcal/mol
480_Metaseiulus               AATGGCACTGCAAGAATTCACGGTTGAC--TTTTGGAAT--CTGTGGCTTCTGTAGTGCC------------------------------------
#=GR_480_Metaseiulus_SS       ...(((((((((.(((..(((((.(..(......)..)...)))))..))))))))))))....................................  -24.30    kcal/mol
482_Stegodyphus               CTTGGCACTGTAAGAATTCACAGATG-----GATAACGAA-TCGTGGATTCTTTAGTGCTAAAGA-------------------------------
#=GR_482_Stegodyphus_SS       .(((((((((.((((((((((.(((..............).)))))))))))))))))))))..................................  -24.30    kcal/mol
483_Stegodyphus               AATGGCACTGGAAGAATTCACGGATTAT--TT--AAGATTTCCGTGGTTTCTCTGGTGCTATAAGA------------------------------
#=GR_483_Stegodyphus_SS       .(((((((..((.(((..((((((................))))))..)))))..)))))))..................................  -27.30    kcal/mol
484_Tetranychus               -ATGGCACTGGAAGAATTCACGGGGACT--CAATGTTATT-CCGTGGTTTCTCTAGTGCTGTGAAG------------------------------
#=GR_484_Tetranychus_SS       .(((((((((((.(((..(((((((((.......)))..).)))))..))))))))))))))..................................  -27.80    kcal/mol
485_Tetranychus               CTTGGCACTGGAAGAATTCACCGTTGAT-TAGTTAAAAAACTCGTGGGTTCTTGGGTGCCAAAGA-------------------------------
#=GR_485_Tetranychus_SS       .((((((((.((.((((((((.(((.............)))..)))))))))).))))))))..................................  -23.40    kcal/mol


486_pte-mir-276a              ---AGCGAGGTATGGAGTT-CTTACTGTG----AAAGCAGATTGGTAGGAACTTCATACCATGCTCG-----------------------------
#=GR_486_pte-mir-276a_SS      ...((((.(((((((((((.((((((((........)).....))))))))))))))))).))))...............................  -29.30    kcal/mol
487_pte-mir-276b              ---AGCGAGGTATGAAGTT-CTTACTGT---TTCATACAG-TAGGTAGGAACTTCATACCATGCTCG-----------------------------
#=GR_487_pte-mir-276b_SS      ...((((.(((((((((((.((((((((........)))).))....))))))))))))).))))...............................  -28.90    kcal/mol
488_Acanthoscurria            ---AGCGAGGTATGGAGTT-CTTACTGTG----AAAACAG-CTGGTAGGAACTTCATACCATGCT-------------------------------
#=GR_488_Acanthoscurria_SS    ...((((.(((((((((((.((((((((........)).....))))))))))))))))).))))...............................  -29.40    kcal/mol
489_Acanthoscurria            ---AGCGAGGTATGGAGTT-CTTACTGTG----AACACAG-TAGGTAGGAACTTCATACCATGCTCG-----------------------------
#=GR_489_Acanthoscurria_SS    ...((((.(((((((((((.((((((((........)))).))....))))))))))))).))))...............................  -28.80    kcal/mol
490_Centruroides              ---AGCGAGGTATGGAGTT-CTTACTGTG----CACAAAA-CAGGTAGGAACTTCATACCATGCTCG-----------------------------
#=GR_490_Centruroides_SS      ...((((.(((((((((((.((((((((...........).)).)))))))))))))))).))))...............................  -30.10    kcal/mol
491_Centruroides              ---AGCGAGGTATGGAGTT-CTTACTGTG----TGTACAG-CTGGTAGGAACTTCATACCATGCTCG-----------------------------
#=GR_491_Centruroides_SS      ...((((.(((((((((((.(((((((.(....(.....).))))))))))))))))))).))))...............................  -29.80    kcal/mol
492_Ixodes                    ---AGCGGGGTACGGAGGT-CTTACTGTGA--GCGTCAAGCCAGCTAGGAACTTCATACCATGCTCG-----------------------------
#=GR_492_Ixodes_SS            ...((((.((((.((((.(.(((((((.....((.....))))).))))).)))).)))).))))...............................  -20.70    kcal/mol
493_Limulus                   ---AGCGAGGTATGGAGTT-CTTACTGTG----GTAACAG-AAGGTAGGAACTTCATACCATGCTCG-----------------------------
#=GR_493_Limulus_SS           ...((((.(((((((((((.((((((.((........))....))))))))))))))))).))))...............................  -30.00    kcal/mol
494_Limulus                   ---AGCGAGGTATGGAGTT-CTTACTGTG----ATCACAG-AAGGTAGGAACTTCATACCATGCTCG-----------------------------
#=GR_494_Limulus_SS           ...((((.(((((((((((.((((((.((........))....))))))))))))))))).))))...............................  -28.70    kcal/mol
495_Limulus                   ---AGCGAGGTATGGAGTT-CTTACAAGG-----ATCTAA-CTAGTAGGAACTTCATACCATGCT-------------------------------
#=GR_495_Limulus_SS           ...((((.(((((((((((.(((((.((.............)).)))))))))))))))).))))...............................  -29.40    kcal/mol
496_Limulus                   ---AGCGAGGTATGGAGCT-CTTACAGAGT---GTTTTTA-AACGTAGGAACTTCATACCATGCTCG-----------------------------
#=GR_496_Limulus_SS           ...((((.(((((((((.(.(((((...((............)))))))).))))))))).))))...............................  -22.60    kcal/mol
497_Limulus                   ---AGCGAGGTATGGAGTC-CTTACTGTG----ATCACAG-AAGGTAGGAACTTCTTACCATGCTCG-----------------------------
#=GR_497_Limulus_SS           ...((((.((((.((((((.(((.((((........)))).)))).....))))).)))).))))...............................  -20.60    kcal/mol
498_Limulus                   ---AGCGAGGTATGGAGTT-CTTACAAGG----AATTTAA-TAGGTAGGAACTTCATACCATGCTCG-----------------------------
#=GR_498_Limulus_SS           ...((((.(((((((((((.(((((...................)))))))))))))))).))))...............................  -26.54    kcal/mol
499_Limulus                   ---AGCGAGGTATGGAGTT-CTTACAGGG----GATTTAA--GGGTAGGAACTTCATACCATGCTCG-----------------------------
#=GR_499_Limulus_SS           ...((((.(((((((((((.(((((...................)))))))))))))))).))))...............................  -26.62    kcal/mol
500_Stegodyphus               ---AGCGAGGTATGGAGTT-CTTACTGTG----TAAGCAG-CGGGTAGGAACTTCATACCATGCTC------------------------------
#=GR_500_Stegodyphus_SS       ...((((.(((((((((((.((((((.((....(.....).))))))))))))))))))).))))...............................  -29.60    kcal/mol
501_Stegodyphus               ---AGCGAGGTATGAAGTT-CTTACTGT---TT-ATGCAG-TAGGTAGGAACTTCATACCATGCTCG-----------------------------
#=GR_501_Stegodyphus_SS       ...((((.(((((((((((.((((((((........)))).))....))))))))))))).))))...............................  -29.20    kcal/mol
502_Tetranychus               GCAAGCTCGGTGTGGAGTTTCTTACTGTGTTTTTGAACCA-GAGGTAGGAACTTCATACCATGCTCG-----------------------------
#=GR_502_Tetranychus_SS       ...(((..((((((((((((((..(((.(((....))))).)....))))))))))))))..)))...............................  -26.20    kcal/mol


503_pte-mir-277a              CGTTCCAGAAGTGCGTT-TACATTAGT-GTCTTAAGAAATCTGTAAATGCATTTTCTGGAATGTA-------------------------------
#=GR_503_pte-mir-277a_SS      (((((((((((((((((.((((.......((....))....)))))))))).))))))))))).................................  -26.10    kcal/mol
504_pte-mir-277b              CGTTCCAGAGGTGCATTATACATA-----------GACATTTGTAAATGCACCCTCTAGAACCAT-------------------------------
#=GR_504_pte-mir-277b_SS      .((((.(((((((((((.((((...................)))))))))).))))).))))..................................  -21.60    kcal/mol
505_Acanthoscurria            CGTTCCAGGTGTGCGTT-TACACGAGT-GTTATGCGCTATCTGTAAATGCATTTTCTGGAATGTA-------------------------------
#=GR_505_Acanthoscurria_SS    (((((((((.(((((((.((((..(((.(.....))))...)))))))))))..))))))))).................................  -30.10    kcal/mol
506_Centruroides              CGTTCCAGAGATGCGTT-TACAAGAGT--TCTTGTAATATCTGTAAATGCATTTTCTGGAATG---------------------------------
#=GR_506_Centruroides_SS      (((((((((((((((((.((((.((..............)))))))))))).))))))))))).................................  -26.00    kcal/mol
507_Centruroides              CGTTCCAGAGATGCGTT-TACAAGAGT--TCTTGTAATATCTGTAAATGCATTTTCTGGAATG---------------------------------
#=GR_507_Centruroides_SS      (((((((((((((((((.((((.((..............)))))))))))).))))))))))).................................  -26.00    kcal/mol
508_Ixodes                    CGTTCCAGTGTTGCATT-TACAATGTG-ACGTAGCGATGGCTGTAAATGCATTATCTGGAATG---------------------------------
#=GR_508_Ixodes_SS            ((((((((...((((((.((((..((..(((...)).).))))))))))))....)))))))).................................  -22.40    kcal/mol
509_Limulus                   --TTCCAGCGGTGCGTT-TACACG-----TCCTGATACATCTGTAAATGCATCATCTGGAATG---------------------------------
#=GR_509_Limulus_SS           ..((((((.((((((((.((((.(.....(........)).))))))))))))..))))))...................................  -21.50    kcal/mol
510_Metaseiulus               CGTTCCAGAGATGCTTT-TACACGTGCCATAACATGAATACTGTAAATGCATCATCTGGAGTGT--------------------------------
#=GR_510_Metaseiulus_SS       ((((((((((((((.((.((((((((......)))).....)))))).))))).))))))))).................................  -23.30    kcal/mol
511_Stegodyphus               CGTTCCAGATGTGCGTT-TACATTAGT-GTCATCAGATATCTGTAAATGCATTTTCTGGAATGTA-------------------------------
#=GR_511_Stegodyphus_SS       (((((((((.(((((((.((((...((.(((....))))).)))))))))))..))))))))).................................  -29.00    kcal/mol


512_pte-mir-278a              -CCGGATGAAAATTCCATCC--G-ACCGT--ATAGTTGAC---A-GGCCGGTGGGATTGTCGTCCGTCT---------------------------
#=GR_512_pte-mir-278a_SS      ..(((((((.(((((((.((..(..((..................)).)))))))))).)))))))..............................  -25.20    kcal/mol
513_pte-mir-278b              CCGGAAGAGAATTCCCACCT---TAACCG-TTCTATAGCAAAAG--GTCGGTGGGATTTTCGTCCGTCT---------------------------
#=GR_513_pte-mir-278b_SS      .((((.((((((.((((((......(((...............)..)).)))))))))))).))))..............................  -24.44    kcal/mol
514_Acanthoscurria            -CCGGACGAAAATTCCA-CA--CCAACCG--TGCATACGACAGG---TCGGTGGGATTGTCGTCCGTCT---------------------------
#=GR_514_Acanthoscurria_SS    ..(((((((....(((..((..((.(((.....(....)...))...).)))))))...)))))))..............................  -27.00    kcal/mol
515_Acanthoscurria            -TCGGACGAAGATTCCCGCA--GCGGCCGAATCAAAACAACTTGCGGTCGGTGGGATTTTCGTCCGTCT---------------------------
#=GR_515_Acanthoscurria_SS    ..(((((((((((.(((((....((((((...(((......)))))))))))))))))))))))))..............................  -33.00    kcal/mol
516_Centruroides              -ACGGACGAGGATTTCACGACGAC-CGTACGTTAT----A-TCG-GGTCGGTGGGATTTTCGTCCGAAT---------------------------
#=GR_516_Centruroides_SS      ..(((((((((((..(((..((((.(...((...........)).))))))))..)))))))))))..............................  -30.80    kcal/mol
517_Ixodes                    -CCGGATGAATTTCTCGCCTGGCCGTTTCCGGTCCCCCGGAACA-GGTCGGTGGGATTTTCGTCCGTTT---------------------------
#=GR_517_Ixodes_SS            ..((((((((..(((((((.((((..((((((....))))))...)))))))))))..))))))))..............................  -39.60    kcal/mol
518_Limulus                   ---GGATGAAAGTGCCACCT---TGATCG-GGC-ATTGAACGTG--GTCGGTGGGATTTTCGTCCGTCT---------------------------
#=GR_518_Limulus_SS           ...((((((((((.(((((.....(((((..(........).))..)))))))).))))))))))...............................  -28.40    kcal/mol
519_Limulus                   -CCGGACGAAGTTCTCACAACGGCCGTTAGGGTTT-----ATCA-GGTCGGTGGGATTTTCGTCCGTCT---------------------------
#=GR_519_Limulus_SS           ..(((((((((.((((((..(((((....................))))))))))).)))))))))..............................  -28.34    kcal/mol
520_Metaseiulus               -CGGGGCGAGATTCTAACGG-ACC-TGTGTGATAA----AGTCG-GGTCGGTGGGATCTTCGTCCAGTT---------------------------
#=GR_520_Metaseiulus_SS       ...(((((((((((((.(.(.(((.((...............)).)))).)))))))).))))))...............................  -27.60    kcal/mol
521_Stegodyphus               -CCGGGGGAAAATTCCCACC--GCAACCTTTACAGTTCAATTGG---TCGGTGGGATTTTCGTCCGTCT---------------------------
#=GR_521_Stegodyphus_SS       ..((((.((((((.((((((..(..(((..............))...)))))))))))))).))))..............................  -27.84    kcal/mol
522_Stegodyphus               -CCGGACGAACGTTCCAGC----CGACCG--TTTAGCTGACA---GGCCGGTGGGATTGTCGTCCGTCT---------------------------
#=GR_522_Stegodyphus_SS       ..(((((((..((((((.(....((.(((..((.....)))....)).)))))))))..)))))))..............................  -27.40    kcal/mol
523_Tetranychus               -ACGGATAAATATTCCACCG--ATACTCTTGATTATTTACCTTG-AATCGGTGGGATTTTCGTCCGTCT---------------------------
#=GR_523_Tetranychus_SS       .(((((..((.(((((((((..((..((..(.........)..).)))))))))))).))..))))).............................  -24.20    kcal/mol


525_pte-mir-279               GGTGAGTGGGATTTTAGTCCT-GTATCTAAAACACTATCATG---ACTAGATCCACA-CTCATCCA------------------------------
#=GR_525_pte-mir-279_SS       ((((((((((((((.((((.(.(...............)).)...))))))))).)).))))))................................  -22.56    kcal/mol
527_Acanthoscurria            --TGAGTGGGACCCTGGTCGT-GTTTTATATGCAT---CATG---ACTAGATCCACA-CTCATCCA------------------------------
#=GR_527_Acanthoscurria_SS    ..(((((((((..((((((((.(...............))))...))))).))).)).))))..................................  -23.20    kcal/mol
529_Stegodyphus               GGTGAGTGGGATCATAGTCCT-GTGTTTTTTATATT--CATG---ACTAGATCCACA-CTCATCCA------------------------------
#=GR_529_Stegodyphus_SS       (((((((((((((.(((((.(.(.((.......))...)).)...))))))))).)).))))))................................  -25.80    kcal/mol


530_ pte-mir-11938            -------TGTCTAAGAAGTTTAAGTGTCCAGTGCATAATGAACCAGGCATCTT-TACTTCTCAGACATA---------------------------
#=GR_530_ pte-mir-11938_SS    .......(((((.((((((..(((((((..((.(.....).))..)))).)))..)))))).))))).............................  -17.90    kcal/mol


531_pte-mir-305               TTTGTACTTCATTAGGTGCTCTGGTGTAAACGAGA-----TTCCAGGCATCTAAGGGAGTGCAAATG-----------------------------
#=GR_531_pte-mir-305_SS       ((((((((((.((((((((.((((.((.......).....).)))))))))))).))))))))))...............................  -28.20    kcal/mol
532_Acanthoscurria            -TTGTACTTCATTAGGTGCTCTGGCAAA---TTGG-----ATCCAGGCATCTTTTGGAGTGCAAATG-----------------------------
#=GR_532_Acanthoscurria_SS    .((((((((((..((((((.((((..................))))))))))..))))))))))................................  -26.70    kcal/mol
533_Centruroides              TTTGTACTTCATTAGGTGCTCTGGTG----TGTGGGA----TCCAGGCATCTCATGGAGTGCAAATG-----------------------------
#=GR_533_Centruroides_SS      ((((((((((((.((((((.((((..................)))))))))).))))))))))))...............................  -28.60    kcal/mol
534_Ixodes                    -TTGTACTTCATCAGGTGCTCTGGAGTTCGGTTCGCAC--AACCAGGCATCTTTTGGAGTGCAAATG-----------------------------
#=GR_534_Ixodes_SS            .((((((((((..((((((.((((.((.((...)).))....))))))))))..))))))))))................................  -27.10    kcal/mol
535_Limulus                   -TTGTACTTCATCAGGTGCTCTGGTTGTC--TTTA-----ATCCAGGCATCTTATGGAGTGCAACTG-----------------------------
#=GR_535_Limulus_SS           .(((((((((((.((((((.(((((((......)).....).)))))))))).)))))))))))................................  -28.40    kcal/mol
536_Limulus                   -TTGTACTTCATCAGGTGCTCTGGTGATC--TTC------ATCCAGACATCTTATGGAGTGCAACTG-----------------------------
#=GR_536_Limulus_SS           .(((((((((((.(((((.(((((((.......)......).)))))))))).)))))))))))................................  -27.50    kcal/mol
537_Limulus                   -TTGTACTTCATCAGGTGCTCTGGTGGAT--TTG------ATCCAGGCATCTCATGGAGTGCAACTG-----------------------------
#=GR_537_Limulus_SS           .(((((((((((.((((((.((((..................)))))))))).)))))))))))................................  -27.60    kcal/mol
538_Limulus                   TTTGTACTTCATCAGGTGCTCTGGTGATC--TTCT-----ATCCAGGCATCTTATGCAGTGCAA--------------------------------
#=GR_538_Limulus_SS           .(((((((.(((.((((((.((((.(.......)........)))))))))).))).)))))))................................  -23.60    kcal/mol
539_Limulus                   -TTGTACTTCATCAGGTGCTCTGGTGAGG--TTG------TTCCAGGCATCTTATGGAGTGCAACTG-----------------------------
#=GR_539_Limulus_SS           .(((((((((((.((((((.((((..................)))))))))).)))))))))))................................  -27.60    kcal/mol
540_Metaseiulus               TTTGTACTTCATCAGGTGCTCTGGTGGTT-TGTTGAAC--ATCCAGGCATCTCATGGAGTGCATATG-----------------------------
#=GR_540_Metaseiulus_SS       ..((((((((((.((((((.((((..(((.(...))))....)))))))))).)))))))))).................................  -29.30    kcal/mol
541_Metaseiulus               -TTGTACTTCATCAGGTGCTCTGGTTCACAGTCA-------TCCAGGCATCTCATGGAGTGCA---------------------------------
#=GR_541_Metaseiulus_SS       ..((((((((((.((((((.((((..................)))))))))).)))))))))).................................  -26.30    kcal/mol
542_Stegodyphus               -TTGTACTTCATTAGGTGCTCTGGTTAAAACTA--------TCCAGGCATCTAATGGAGTGCAAATG-----------------------------
#=GR_542_Stegodyphus_SS       .((((((((((((((((((.((((.((....)).........))))))))))))))))))))))................................  -32.00    kcal/mol
543_Varroa                    -TTGTACTTCATCAGGTGCTCTGGTC----TGTGAAAC---TCCAGGCATCTCATGGAGTGCAAATG-----------------------------
#=GR_543_Varroa_SS            .(((((((((((.((((((.((((......(.....).....)))))))))).)))))))))))................................  -27.90    kcal/mol


544_pte-mir-375-1             GACTTGAGCTGCTCG-CACAAAGCTCCATT---AAAATG--TTTTGTTCGTTCGGCTCGAGTTA--------------------------------
#=GR_544_pte-mir-375-1_SS     (((((((((((..((..(((((((..............)..)))))).))..))))))))))).................................  -25.50    kcal/mol
545_pte-mir-375-2             -ACTCGAACTCTTCG-AGCAAAGCTTTA--T----TTTCTGTTTTGTTCGTTCGGCTCGAGTT---------------------------------
#=GR_545_pte-mir-375-2_SS     .((((((.((...((.((((((((................))))))))))...)).))))))..................................  -20.50    kcal/mol
546_Acanthoscurria            GACTTGAGCTGTTCG-TACAAAACTGTA--T----TTGTTGTTTTGTTCGTTCGGCTCGAGTT---------------------------------
#=GR_546_Acanthoscurria_SS    (((((((((((..((..(((((((................))))))).))..))))))))))).................................  -25.70    kcal/mol
547_Acanthoscurria            -ACTCGAATCATTCG-GACAATGCTTTTATT----TTTATGCTTTGTTCGTTCGGCTCGAGTT---------------------------------
#=GR_547_Acanthoscurria_SS    .((((((..(...((.(((((.((................)).)))))))...)..))))))..................................  -18.60    kcal/mol
548_Centruroides              GACTTGAGCCGTCCG-TACAAAACTGACTCA----TAGTTGTTTTGTTCGTTTGGCTCGAGTT---------------------------------
#=GR_548_Centruroides_SS      (((((((((((..((..(((((((.(((.........)))))))))).))..))))))))))).................................  -28.30    kcal/mol
549_Limulus                   GACTTGAGCTGTCTG-GGCAGAACTTTG--G----AAAATGTTTTGTTCGTTCGGCTCGAGT----------------------------------
#=GR_549_Limulus_SS           .((((((((((..((.((((((((.((..........)).))))))))))..))))))))))..................................  -27.60    kcal/mol
550_Limulus                   GACTTGAGCGGTTCG-TGCAAAACTATTTGT----TTGGTGTTTTGTTCGCTCGGCTCGAGTT---------------------------------
#=GR_550_Limulus_SS           (((((((((.(..((..(((((((.(((.........)))))))))).))..).))))))))).................................  -23.00    kcal/mol
551_Metaseiulus               GACTTGATCCGGGCGACACAAAGCCTCAATTCAAAAACGAGTTTTGTTCGTTCGGCTCGAGTT---------------------------------
#=GR_551_Metaseiulus_SS       (((((((.((((((((.(((((((.((...........))))))))))))))))).))))))).................................  -26.00    kcal/mol
552_Stegodyphus               GACTTGAGCTGTTCG-TACAAAACTCAAATC----AATG--TTTTGTTCGTTCGGCTCGAGTT---------------------------------
#=GR_552_Stegodyphus_SS       (((((((((((..((..(((((((..............)..)))))).))..))))))))))).................................  -25.70    kcal/mol
553_Stegodyphus               -ACTCGAATCCTGCG-AGCAAAGCTGTG--T----ATCGTGTTTTGTTCGTTCGGCTCGAGTT---------------------------------
#=GR_553_Stegodyphus_SS       .((((((..(..(((.((((((((((...........)).)))))))))))..)..))))))..................................  -23.50    kcal/mol


554_pte-mir-993a              GGGACCTGTAGAATCGGGCTA-CTGTGTGTTTAA----CAATTCAGAAGCTCGTCTCTACAGGAACGT----------------------------
#=GR_554_pte-mir-993a_SS      .(..((((((((..((((((..(((..((.........))...))).))))))..))))))))..)..............................  -28.50    kcal/mol
555_pte-mir-993b-1            CTACCCTGTAGATCCGGGCTT-TTGTAGACTGCT--TAGCATTCAGAAGCTCGTCTCTACAGGTATCT----------------------------
#=GR_555_pte-mir-993b-1_SS    ....((((((((..(((((((.(((.....(((.....)))..))))))))))..)))))))).................................  -28.30    kcal/mol
556_pte-mir-993b-2            CTACCCTGTAGATCCGGGCTT-TTGTAGTTTGTGAATAGCATTCAGAAGCTCGTATTTACAGGTATCT----------------------------
#=GR_556_pte-mir-993b-2_SS    ....(((((((((.(((((((.(((.....(((.....)))..)))))))))).))))))))).................................  -27.00    kcal/mol
557_Acanthoscurria            CTACCCTGTAGATCCGGGCTT-TTGTAGATTGCG--TAGCATTCAGAAGCTCGTCTCTACAGGTATCT----------------------------
#=GR_557_Acanthoscurria_SS    ....((((((((..(((((((.(((.....(((.....)))..))))))))))..)))))))).................................  -29.00    kcal/mol
558_Acanthoscurria            CTACCCTGTAGATCCGGGCTT-TTGTAGACTGCG--TAGCATTCAGAAGCTCGTATTTACAGGTACCT----------------------------
#=GR_558_Acanthoscurria_SS    ....(((((((((.(((((((.(((.....(((.....)))..)))))))))).))))))))).................................  -26.30    kcal/mol
559_Centruroides              -TACCCTGTGGAACCGGGCTT-TTGTAGTTAAGT--------TCAGAAGCTCGTCTCTACAGGTACCT----------------------------
#=GR_559_Centruroides_SS      ....((((((((..(((((((.(((..................))))))))))..)))))))).................................  -26.80    kcal/mol
560_Centruroides              --ACCCTGTAGCTCCGGGCTT-TTGTAGACTTT----ATAAGTCAGAAGCTCGTTTCTACAGGAATCT----------------------------
#=GR_560_Centruroides_SS      ....(((((((...(((((((.((...((((.........)))))))))))))...))))))).................................  -24.50    kcal/mol
561_Ixodes                    CTACCCTGTAGAACCGGGCTT-TTGTAGACTAGC-GACCCTTTCAGAAGCTCGTTTCTACAGGTATCT----------------------------
#=GR_561_Ixodes_SS            ....(((((((((.(((((((.(((.((...........))..)))))))))).))))))))).................................  -27.70    kcal/mol
562_Limulus                   CTACCCTGTAGATCCGGGCTT-TTGT---------GGCCTTTTCAGAAGCTCGTTTTTACAGGTATCT----------------------------
#=GR_562_Limulus_SS           ....((((((((..(((((((.(((..................))))))))))..)))))))).................................  -25.50    kcal/mol
563_Limulus                   CTACCCTGTAAATCCGGGCTT-TTGTAGAG-GTG--------TCAGAAGCTCGTTTTTACAGGTACCT----------------------------
#=GR_563_Limulus_SS           ....((((((((..(((((((.(((..................))))))))))..)))))))).................................  -25.40    kcal/mol
564_Limulus                   CTACCCTGTAGATCCGGGTTT-TTGTAGAA-GTG--------TCAGAAGCTCGTTTTTACAGGTATCT----------------------------
#=GR_564_Limulus_SS           ....((((((((..(((((((.(((..................))))))))))..)))))))).................................  -23.10    kcal/mol
565_Limulus                   ---CCTTGTAGATCTGGGTTT-TTGTAGAGTAA----AC-CATCAGAAGCTCGTTTCTACGGGT--------------------------------
#=GR_565_Limulus_SS           ....((((((((..(((((((.(((..................))))))))))..)))))))).................................  -19.22    kcal/mol
566_Limulus                   ---CCCTGTAGATCTGGGCTT-TTGTAGATTAA----ACATATCAGAAGCTCGTTTCTACGGGT--------------------------------
#=GR_566_Limulus_SS           ....((((((((..(((((((.(((..................))))))))))..)))))))).................................  -24.34    kcal/mol
567_Metaseiulus               -TAGCCTGTAGAGACGGGCTAGCTGTCAATGCAA------AATCAGAAGCTCGTATCTACAGATATCT----------------------------
#=GR_567_Metaseiulus_SS       .....(((((((.(((((((..(((..................))).))))))).)))))))..................................  -22.20    kcal/mol
568_Stegodyphus               CTACCCTGTAGATCCGGGCTT-TTGTAGACTGCG--TAGCATTCAGAAGCTCGTCTCTACAGGTATCT----------------------------
#=GR_568_Stegodyphus_SS       ....((((((((..(((((((.(((.....(((.....)))..))))))))))..)))))))).................................  -28.30    kcal/mol
569_Stegodyphus               CTACCCTGTAGATCCGGGCTT-TTGTAGATTGCA--TAGCTTTCAGAAGCTCGTATTTACAGGTACCT----------------------------
#=GR_569_Stegodyphus_SS       ....(((((((((.(((((((.(((......((.....))...)))))))))).))))))))).................................  -25.40    kcal/mol
570_Stegodyphus               -TAACCTGTAGAATCGGGCTT-TTCTGTATTCAT----CA-TTCAGAAGCTCGTCTCTACAGGAATGT----------------------------
#=GR_570_Stegodyphus_SS       ....((((((((..((((((...((((................))))))))))..)))))))).................................  -25.30    kcal/mol
571_Tetranychus               -TACCCTGTAGACCCGGGCTT-TTGTAGACCCG---AAAGAGTCAGAAGCTCGTTTCTACAGGTTTCT----------------------------
#=GR_571_Tetranychus_SS       ....((((((((..(((((((.((...(((.(.......).))))))))))))..)))))))).................................  -30.30    kcal/mol
572_Tetranychus               -TACCCTGTGAACCCGGGCTT-TTGTAGACCTC--TTCAGAGTCAGAAGCTCGTTTTTACAGGT--------------------------------
#=GR_572_Tetranychus_SS       ....((((((((..(((((((.(((.....(((......))).))))))))))..)))))))).................................  -26.90    kcal/mol
573_Tetranychus               -TACCCTGTAGACCCGGGCTT-TTGTAGACCCG--TAAAGAGTCAGAAGCTCGTTTCTACAGGTTTC-----------------------------
#=GR_573_Tetranychus_SS       ....((((((((..(((((((.((...(((.(.......).))))))))))))..)))))))).................................  -27.30    kcal/mol
574_Varroa                    -TAGCCTGTAGACACGGGCTAACTGTGCTTGAAT------TTTCAGAAGCTCGTATCTACAGATATCT----------------------------
#=GR_574_Varroa_SS            .....(((((((.(((((((..(((..................))).))))))).)))))))..................................  -21.40    kcal/mol


524_pte-mir-3791a             -----GCAAGTTTTTCACCTTGGTTATTTATATTTGTTAATC---ACCGGGTGGAAAATTTGAGC-------------------------------
#=GR_524_pte-mir-3791a_SS     ......((((((((((((((((((((...........)))))...)..))))))))))))))..................................  -19.40    kcal/mol
526_pte-mir-3791b             -----GCAAGTTTTTCACCTTGGTAATTTATATTTGTTAATC---ACCGGGTGGAAAATTTGAAC-------------------------------
#=GR_526_pte-mir-3791b_SS     ......((((((((((((((.(((.(((.((....)).)))....)))))))))))))))))..................................  -19.40    kcal/mol
575_pte-mir-3791c             ----CAAAATTTTTCGCTGCGGTGGTTTAGATTTGAAA-----ATCACCGGGCGAAA-AGTTTGCTT-----------------------------
#=GR_575_pte-mir-3791c_SS     ......((((((((((((.(((((((((........)).....)))))))))))))).))))).................................  -24.60    kcal/mol
576_pte-mir-3791d             ----TGAAATTTTTCGCTGCGGTAGTTT--ATATTTGAA---AATCACCGGGTGA-AAAATTTGCCT-----------------------------
#=GR_576_pte-mir-3791d_SS     ......((((((((((((.((((.((((..........)...))).))))))))).))))))).................................  -17.50    kcal/mol
577_pte-mir-3791j-1           ----TCGAGTCTTTCGCTTCGGTAATTTAT--AATGAAT---AATCACCGGGTGA-AAGATTCGCTT-----------------------------
#=GR_577_pte-mir-3791j-1_SS   .....(((((((((((((.((((...((((.......))...))..))))))))).))))))))................................  -22.80    kcal/mol
578_pte-mir-3791j-2           ----TCGAGTCTTTCGCTTCGGTAATTTAT--AATGAAT---AATCACCGGGTGA-AAGATTCGCTT-----------------------------
#=GR_578_pte-mir-3791j-2_SS   .....(((((((((((((.((((...((((.......))...))..))))))))).))))))))................................  -22.80    kcal/mol
579_pte-mir-3791e-1           ----TCGAATCTGTCACTTCGGTAATTTCA--ATTCAAT---AATCACCGGGTGA-AAGATTTGCTT-----------------------------
#=GR_579_pte-mir-3791e-1_SS   .....(((((((.(((((.((((.(((...............))).)))))))))..)))))))................................  -17.00    kcal/mol
580_pte-mir-3791f             ----TGGAATTTTTCGCTGCGGTG--GTTTATATTTGAA---AATCACCGGGTGA-AAAATTTCTTT-----------------------------
#=GR_580_pte-mir-3791f_SS     .....(((((((((((((.(((((..((((........)...))))))))))))).))))))))................................  -25.30    kcal/mol
581_pte-mir-3791g             ----TGAAATTTTTCGCTGCGGTGGTTTGTATATTTGAA---AATCACCGGGTGA-AAAGTTTGCTT-----------------------------
#=GR_581_pte-mir-3791g_SS     ......((((((((((((.(((((((((..........)...))))))))))))).))))))).................................  -22.80    kcal/mol
582_pte-mir-3791h             ----CAAAATTTTTCGTTGCGGTGGTTT--ACATTTGAT---AATCACCGGGTGA-AAAATTTGCTT-----------------------------
#=GR_582_pte-mir-3791h_SS     ......((((((((((...((((((((...............))))))))..))).))))))).................................  -15.90    kcal/mol
583_pte-mir-3791i             ----CAAAATTTTTCACCGCGGT--AGTTTGAATTTAAA---AATCACCGGGTGA-AAATTTTGTTT-----------------------------
#=GR_583_pte-mir-3791i_SS     ....(((((((((.((((.((((...((((........)...))).))))))))).))))))))................................  -20.10    kcal/mol
584_pte-mir-3791s             --GGTTGAATGTTC---CT-GGTGTTGCATTCTTTAAACTTGCATCACCGGGTAA--ACATTCATCCCC---------------------------
#=GR_584_pte-mir-3791s_SS     ..((.(((((((((...((.((((.((((...........)))).)))))))..)..))))))).)).............................  -27.00    kcal/mol
585_pte-mir-3791m             -----AGCAATCAATGGCTCGGTGG--CAGTGTCTTGCC---TGACACCGGGTAG-TTGATTTGCTTT----------------------------
#=GR_585_pte-mir-3791m_SS     .....((((((((((.((((((((...(((.(.....))...)).)))))))).).)))).)))))..............................  -26.50    kcal/mol
586_pte-mir-3791z             -----AGAATATTTCATACGGTTGACTTGTATTTTTAAACAAAATCATCGTTTAA-AATATTCATT------------------------------
#=GR_586_pte-mir-3791z_SS     ......((((((((...(((((.((.((((........))))..)))))))...).))))))).................................  -12.30    kcal/mol	
587_pte-mir-3791u             -----AGCAATTAATGGCTCGGTGG--CAGTGTCTCGCC---TGACACCAAGTCG-TTTATTTGCTTT----------------------------
#=GR_587_pte-mir-3791u_SS     .....(((((..(((((((.((((...(((.(.....))...)).)))).))))).))...)))))..............................  -22.00    kcal/mol
588_pte-mir-3791e-2           ----TCGAATCTGTCACTTCGGTAATTTCG--ATTCAAT---AATCACCGGGTGA-AAGATTTGCTT-----------------------------
#=GR_588_pte-mir-3791e-2_SS   .....(((((((.(((((.((((.(((...............))).)))))))))..)))))))................................  -17.00    kcal/mol
589_pte-mir-3791p             --GGAAAAATGTGTTACATCGGTAATTT-----TATGCA---AATCACCGGGTGA-GACATTTTGCAT----------------------------
#=GR_589_pte-mir-3791p_SS     ...(.(((((((.((((.(((((.((((..........)...))).)))))))))..))))))).)..............................  -17.00    kcal/mol
590_pte-mir-3791w             -----AGCAATGAATGGCTTGGTGG--CAGTGTCTCGCC---TGACACCAGTTCG-TTTATTTGCTTT----------------------------
#=GR_590_pte-mir-3791w_SS     .....(((((((((((..((((((...(((.(.....))...)).))))))..)).)))).)))))..............................  -21.50    kcal/mol
591_pte-mir-3791l             -----AGCAATTAATGGCTCGGTGG--CAGTGCCTCGCC---TGACACCGGGTCG-TTTATTTGCTTT----------------------------
#=GR_591_pte-mir-3791l_SS     .....(((((..((((((((((((...(((.((...)))...)).)))))))))).))...)))))..............................  -28.10    kcal/mol
592_pte-mir-3791x             -----AGCAATGAATGGCTCGGTGG--CAGTGTCTCGCC---TGACACCAGTTCG-TTTATTTGCTTT----------------------------
#=GR_592_pte-mir-3791x_SS     .....((((((((((((((.((((...(((.(.....))...)).)))))).))).)))).)))))..............................  -19.50    kcal/mol
593_pte-mir-3791y             -----AGCAATGAATGGCTTGGTGG--CAGTGACTCGCC---TGACACCAATTCG-TTCATTTGCTTT----------------------------
#=GR_593_pte-mir-3791y_SS     .....(((((((((((..((((((...(((........)...)).))))))..)).)))).)))))..............................  -23.30    kcal/mol
594_pte-mir-3791v             -----AGCAATTAATGGCTCGGTGG--CAGTGTCTCGCC---TGACACCAAGTCG-TTTCTTTGCTTT----------------------------
#=GR_594_pte-mir-3791v_SS     .....(((((..(((((((.((((...(((.(.....))...)).)))).))))).))...)))))..............................  -22.00    kcal/mol
595_pte-mir-3791r-1           ----AGAAATTTTTCATCCCAGTTAATTTTATTTTTGAATTAAATCACTGGGAGG-AAAGTTTCTAT-----------------------------
#=GR_595_pte-mir-3791r-1_SS   ....(((((((((((.(((((((((((((.......))))))....))))))))).)))))))))...............................  -22.60    kcal/mol
596_pte-mir-3791r-2           ----AGAAATTTTTCATCCCAGTTAATTTTATTTTTGAATTAAATCACTGGGAGG-AAAGTTTCTAT-----------------------------
#=GR_596_pte-mir-3791r-2_SS   ....(((((((((((.(((((((((((((.......))))))....))))))))).)))))))))...............................  -22.60    kcal/mol
597_pte-mir-3791r-3           ----AGAAATTTTTCATCCCAGTTAATTTTATTTTTGAATTAAATCACTGGGAGG-AAAGTTTCTAT-----------------------------
#=GR_597_pte-mir-3791r-3_SS   ....(((((((((((.(((((((((((((.......))))))....))))))))).)))))))))...............................  -22.60    kcal/mol
598_pte-mir-3791q-2           ---ACGAAATAGTTTTATCTGGTTACTCAAAATTAAAAT---TGTCACCGGATGAACTATTTTGGTT-----------------------------
#=GR_598_pte-mir-3791q-2_SS   ....(((((((((((.(((((((.((.................)).))))))))))))))))))................................  -20.54    kcal/mol
599_pte-mir-3791o-2           -----AGCTATTAATGGCTCGGTGA--TAGAGGATTGCA---CGTCACCGGGAGG-TTAATATGCTTT----------------------------
#=GR_599_pte-mir-3791o-2_SS   .....((((((((((..((((((((..(...............)))))))))..).)))))).)))..............................  -21.20    kcal/mol
600_pte-mir-3791q-3           ---ACGAAATAGTTTTATCTGGTTACTCAAAATTAAAAT---TGTCACCGGATGAACTATTTTGGTT-----------------------------
#=GR_600_pte-mir-3791q-3_SS   ....(((((((((((.(((((((.((.................)).))))))))))))))))))................................  -20.54    kcal/mol
601_pte-mir-3791o-1           -----AGTTGTTAATAGCTCGGTGA--TGGAGAATTACC---CTTCACCGGGAGG-TTAATATGCTTT----------------------------
#=GR_601_pte-mir-3791o-1_SS   .....((((((((((..((((((((...((........)...).))))))))..).)))))).)))..............................  -22.30    kcal/mol
602_pte-mir-3791q-1           ----CGAAATAGTTTTATCTGGTTACTCAAAATTAAAAT---TGTCACCGGATGAACTATTTTGGTT-----------------------------
#=GR_602_pte-mir-3791q-1_SS   ....(((((((((((.(((((((.((.................)).))))))))))))))))))................................  -20.04    kcal/mol
603_pte-mir-3791t             -----AGGTATTAATAGCCCGGTGG--CAGAGTCGTAAC---TGTCACCAGGAGA-TTAATATGCTT-----------------------------
#=GR_603_pte-mir-3791t_SS     .......((((((((..((.(((((..(((........)...))))))).))..).))))))).................................  -23.10    kcal/mol
604_pte-mir-3791n-1           ----TCGAATCTTTCTCTACGGTAATTTCTT-ATTTAAA---AATCACCGGGAGAATAGATTTGCTT-----------------------------
#=GR_604_pte-mir-3791n-1_SS   .....(((((((((((((.((((.((((..........)...))).)))))))))).)))))))................................  -17.30    kcal/mol
605_pte-mir-3791n-2           ----TCGAATCTTTCTCTACGGTAATTTCTT-ATTTAAA---AATCACCGGGAGAATAGATTTGCTT-----------------------------
#=GR_605_pte-mir-3791n-2_SS   .....(((((((((((((.((((.((((..........)...))).)))))))))).)))))))................................  -17.30    kcal/mol
606_pte-mir-3791k             ----TTGAATCCTTCACA-CGGTAATTTAC--ATCTGAT---AATCACCGGGTGA-TCGATTTGCTT-----------------------------
#=GR_606_pte-mir-3791k_SS     ......(((((..((((..((((.(((...............))).)))).))))...))))).................................  -13.80    kcal/mol
607_Limulus                   CCGAGTGGATGTTCA--CTCGGTCATGCAGATTT---ATAT-CATCACCGGGTAA--ACATTCATCCG----------------------------
#=GR_607_Limulus_SS           .((..((((((((.(..((((((.(((.(...........).))).))))))).)..)))))))..))............................  -22.10    kcal/mol
608_Stegodyphus               -----TGAATGTAC---CTTGGTGTTGTGGTTT---AACAT-CATCACCGGGTAA--ACATTCATCCC----------------------------
#=GR_608_Stegodyphus_SS       .....(((((((((...((.((((.((((.........))..)).))))))))....)))))))................................  -18.50    kcal/mol


609_pte-mir-14                GGTAGAGATCTGAAGGCTTACGTTCATTATTCTTCGTCAGTCTTTTGAATCTCTCCCCG-------------------------------------
#=GR_609_pte-mir-14_SS        ((.(((((((.(((((((.(((............))).))))))).).)))))).)).......................................  -18.70    kcal/mol
610_Stegodyphus               GGAAGAGATGAAGAGGCTTACG---ATTTTTGCCCGTCAGTCTTTTGAATCTCTCCCCG-------------------------------------
#=GR_610_Stegodyphus_SS       ((.((((((.((((((((.(((............))).))))))))..)))))).)).......................................  -19.80    kcal/mol


611_pte-mir-11944             CCTCGAACTCTACATGGCGCCAATACTTTCAGATATTGGCGCCATGTAGTGTTCGCGGAC------------------------------------
#=GR_611_pte-mir-11944_SS     ((.(((((.((((((((((((((((........)))))))))))))))).))))).))......................................  -39.20    kcal/mol
612_Stegodyphus               CCGCGAACTCTACATGGCGCCAATACTTTCAGATATTGGCGCCATGTAGTGTTCGCGGAC------------------------------------
#=GR_612_Stegodyphus_SS       ((((((((.((((((((((((((((........)))))))))))))))).))))))))......................................  -45.00    kcal/mol
613_Acanthoscurria            CCGCGAACTCTACATGCCGCCAATACTATCTGATATTGGCGCCATGCAGTGTTCGCGGA-------------------------------------
#=GR_613_Acanthoscurria_SS    ((((((((.((.((((.(((((((((.....).)))))))).)))).)).))))))))......................................  -33.60    kcal/mol


614_pte-mir-11948             TATACGACTTTTCAACAACTTGGTTGATAACGCAAAAGTTGTCGAACAAGTCGTATAGT.............................--------
#=GR_614_pte-mir-11948_SS     (((((((((((((.(((((((..(((......)))))))))).))).)))))))))).......................................  -21.00    kcal/mol
615_Stegodyphus               TATACGACTTTTCAACAACTTGGTTGATAACGGAAAAGTTGTCGAATAAGTCGTATAGT.............................--------
#=GR_615_Stegodyphus_SS       (((((((((((((.(((((((..(((....)))..))))))).))).)))))))))).......................................  -22.80    kcal/mol


616_pte-mir-3477              TAATCTCATTCGGTATGGACTGATGAATGTTTATAAAACAGTCGTACCATATGAGATATC------------------------------------
#=GR_616_pte-mir-3477_SS      ..(((((((..((((((.((((................))))))))))..))))))).......................................  -18.89    kcal/mol
617_Stegodyphus               TAATCTCATTCGGTATGGACTGATGA---TCTAAGAAACAGACATACCAAATGAGACAGCATT---------------------------------
#=GR_617_Stegodyphus_SS       ...(((((((.((((((..(((................))).)))))).)))))))........................................  -17.72    kcal/mol


618_pte-mir-11960             ATGGTAAATTGTTCACTCAGATAGCAATCTGCGTGAACAATTTCCCATGC----------------------------------------------
#=GR_618_pte-mir-11960_SS     ((((.(((((((((((.(((((....))))).))))))))))).))))................................................  -23.90    kcal/mol
619_Acanthoscurria            ATGGGGGATTGTCCGCGCAGATAGCCATCTACGCAGACGGTCTCCCATG-----------------------------------------------
#=GR_619_Acanthoscurria_SS    (((((((((((((.(((.((((....)))).))).)))))))))))))................................................  -28.50    kcal/mol
620_Centruroides              ATGGAGAATTGGTCGCACAGATAGCAATCTGCGCGAGCAATTCCCCATG-----------------------------------------------
#=GR_620_Centruroides_SS      ((((.((((((.((((.(((((....))))).)))).)))))).))))................................................  -26.00    kcal/mol
621_Stegodyphus               ATGGGGAGTTGTCCGCTCAGATTGCAATCTGCGTGGACAATTTCCCATG-----------------------------------------------
#=GR_621_Stegodyphus_SS       ((((((((((((((((.(((((....))))).))))))))))))))))................................................  -32.00    kcal/mol


622_pte-mir-11942a            CGTTAAGACTGTCAGTGTTTGGCTGTGTTATATTTTCTGCCAAATACTGACAGTCTTACCAA----------------------------------
#=GR_622_pte-mir-11942a_SS    .(.((((((((((((((((((((...............)))))))))))))))))))).)....................................  -33.06    kcal/mol
623_pte-mir-11942b            TGCTAAGACTGTCAGTGTTTGG------TGAATTTTATTTCAAACACTGGCAGTCTTGATGG----------------------------------
#=GR_623_pte-mir-11942b_SS    ...(((((((((((((((((((.................)))))))))))))))))))......................................  -27.80    kcal/mol
624_pte-mir-11942c            TGTTAAGACTGTCAGTGTTTGGT----TTCTATCAATTCTCAAACACTGGCAGTCTTAACAAA---------------------------------
#=GR_624_pte-mir-11942c_SS    ((((((((((((((((((((((.................))))))))))))))))))))))...................................  -32.22    kcal/mol
625_pte-mir-11942d            TGTTAAGACTGTCAGTGTTTGG----GTTTAAATAAGTTTCAAACACTGACAGTCTTGACAGA---------------------------------
#=GR_625_pte-mir-11942d_SS    ((((((((((((((((((((((....(...........)))))))))))))))))))))))...................................  -34.40    kcal/mol
626_Acanthoscurria            TGTTAAGACTGTCAGTGTTTGG----AATGACATATAAG-CAAACACTGGCAGTCTTA--------------------------------------
#=GR_626_Acanthoscurria_SS    ...((((((((((((((((((...................))))))))))))))))))......................................  -25.94    kcal/mol
627_Acanthoscurria            TGTTAAGGCTGTCAGTGTTGGGT----GTTATGAAAAGTCCCAACGCTGACAGCCTTAACAA----------------------------------
#=GR_627_Acanthoscurria_SS    ((((((((((((((((((((((.................))))))))))))))))))))))...................................  -39.92    kcal/mol


628_pte-mir-11951a            AAAGCTCTTGGGAAATTATGTTCTTT-ATTTGCGTAACATGTTTTCTCCAGAGCTTATC-------------------------------------
#=GR_628_pte-mir-11951a_SS    .(((((((.((((((.(((((((..........).)))))).)))))).)))))))........................................  -19.40    kcal/mol
629_pte-mir-11951b            AAAGCTCTTGGGAAACAATGTTGTAAGAGTTAACAAACATTTTATCTCGAGGGCTTATG-------------------------------------
#=GR_629_pte-mir-11951b_SS    .((((((((((((.(.((((((((........)).)))))).).))))))))))))........................................  -20.50    kcal/mol
630_Stegodyphus               -AAGCTCTCGGGAAACTATGTTGTT--ATGTGCATAACATGGTATCTCCAGGGCTTA---------------------------------------
#=GR_630_Stegodyphus_SS       .(((((((.((((.((((((((((.........)))))))))).)))).)))))))........................................  -23.70    kcal/mol
631_Stegodyphus               -AAGCTCTAGGGAAATTATGTTGTTC-ATTTGTTAAACATTTTTTCTCCAGAGCTTA---------------------------------------
#=GR_631_Stegodyphus_SS       .(((((((.((((((..(((((...(.....)...)))))..)))))).)))))))........................................  -20.70    kcal/mol
