# Supplementary material for: Pervasive microRNA Duplication in Chelicerates: Insights from the Embryonic microRNA Repertoire of the Spider Parasteatoda tepidariorum
Source: Genome Biol Evol. 2016 Jun 19;8(7):2133–44. doi: 10.1093/gbe/evw143 (PMC4987109; doi:10.1093/gbe/evw143)
Supplement: Supplementary Data [file gbe_8_7_evw143_s1.zip › File S4.txt]

pte-mir-124_Scaffold4971           ---------------CGTCTGACTCTCTGTGTTCACTGTTGTGGCCTCTATGTTTTCATATTATTGTA-TCATAAGGCACGCGGTGAATGCCAAGAGACAGACTCT--------------------
#=GR pte-mir-124_Scaffold4971 SS   ................(((((.((((..(((((((((((.(((.(((.((((....((......))....)))))))))))))))))))))..)))).))))).......................	-36.70 kcal/mol
pte-mir-124_Scaffold2181           ------CTTCAGGGTTGTCTAACTCTCCGCATTCACTGCAT--GCTTCTATG----CACATTTTTTAA-TCATAAGGCACGCGGTGAATGCCAAGAGGAAGATTTTGATAT---------------
#=GR pte-mir-124_Scaffold2181 SS   ........(((((...((((..((((..(((((((((((.(..((((.((((..................))))))))).)))))))))))..))))..)))))))))..................	-35.82 kcal/mol
pte-mir-124_Scaffold30582          ------CTTCAGGGTTGTCTAACTCTCCGCATTCACTGCAT--GCTTCTATG----CACATTTTTTAT-TCATAAGGCACGCGGTGAATGCCAAGAGGAAGATTTTGATAT---------------
#=GR pte-mir-124_Scaffold30582 SS  ........(((((...((((..((((..(((((((((((.(..((((.((((..................))))))))).)))))))))))..))))..)))))))))..................	-35.82 kcal/mol
isc-mir-124                        -----GACCCCTTGCGTGAACGCTCTCCGTATTCACTGCGC--GCCTTGATGTGCCCAAACGTA-----TCATAAGGCACGCGGTGAATGCCAAGAGGCACGCTTGCTAATCA-------------
#=GR isc-mir-124 SS                .............(((((....((((..((((((((((((...((((((..((((......))).....)..)))))).))))))))))))..)))).))))).......................	-43.80 kcal/mol
tur-mir-124-1                      TCATGTTATTGTCATTGCCATACTCTCCGTGTTCACTGTGTATGTCTTGATGTTTCCTTTGATT---A-TCATAAGGCACGCGGTGAATGCCAAGAGTTGTGGTTATCTTATTGATATGGACATGA
#=GR tur-mir-124-1 SS              (((((((..(((((..((((((((((..(((((((((((((..(((((((((..((....)).)...).)))..)))))))))))))))))..)))).))))))........)))))..)))))))	-44.50 kcal/mol
tur-mir-124-2                      --------------------TACTCTCCGTGTTCACTGT-TTGCCTTCATGTAGAGCTTTGATTT--A-TCATAAGGCACGCGGTGAATGCCAAGAGTT---------------------------
#=GR tur-mir-124-2 SS              .....................(((((..(((((((((((..((((((.(((((((.......)))..)..))))))))).)))))))))))..)))))............................	-31.60 kcal/mol
dpu-mir-124                        --------AAGACAC-ACAGTTCTCCTCGTGTTCATTGT-TGTGCCTTTTGTATTA-TTGAATTCGGA-TCATAAGGCACGCGGTGAATGCCAAGAGCACGGCCCAACATTCG-------------
#=GR dpu-mir-124 SS                ...................(((((....(((((((((((..(((((((.((.(((....(....).)).))).))))))))))))))))))..)))))............................	-28.00 kcal/mol
ame-mir-124                        --------------------TGCTCCTTGCGTTCACTGCGG--GCTTCCATGTGCCAACTTTTCAAAATTCATAAGGCACGCGGTGAATGCCAAGAGCG---------------------------
#=GR ame-mir-124 SS                .....................((((...((((((((((((...((((..(((..................))).)))).))))))))))))...))))............................	-30.77 kcal/mol
tca-mir-124                        ----------------GTCATTCTCCTAGTGTTCACTGTTG--GCCTGTATGTTTTTGTAACG-------CATAAGGCACGCGGTGAATGCCAAGAGCAGACTT----------------------
#=GR tca-mir-124 SS                ................(((...(((...(((((((((((....((((.(((((.........).......))))))))..)))))))))))...)))..)))........................	-27.80 kcal/mol
dme-mir-124                        ----TCATTTGGTACGTTTTT-CTCCTGGTATCCACTGTAG--GCCTATATGTATTTCCAC---------CATAAGGCACGCGGTGAATGCCAAGAGCGAACGCAGTTCTACAAAT----------
#=GR dme-mir-124 SS                ..............(((((...(((.((((((.((((((....((((.((((..................))))))))..)))))).)))))).))).))))).......................	-31.30 kcal/mol


pte-mir-133_Scaffold160            AATGCTTAGTGCTACGCTTTAGTTGGTTGACATTGGGCCGAATTGTAATTT----------------TTCGATAACAATTGGTCCCCTTCAACCAGCTGTAGTTA-GCATTCTGTACAT-
#=GR pte-mir-133_Scaffold160 SS    ..(((..(((((((.(((.(((((((((((....(((((.((((((.(((....................))).)))))))))))...))))))))))).))))).)))))..)))....	-40.60 kcal/mol
isc-mir-133                        ------------------TTAGCTGGCTGAAGCCGGGCCAAATCGTCATAATTCCTATGAAAAGGAATCTCAATACATTTGGTCCCCTTCAACCAGCTGTGGTTG-GCATAGCTCAACAA
#=GR isc-mir-133 SS                ...................(((((((.(((((..(((((((((.((....((((((......))))))......))))))))))).))))).)))))))..((((.((...)).))))..	-38.40 kcal/mol
tur-mir-133                        ------TTGCTTTCATCTTTAGTTGGTTGAATCCGGGCCAAATTGATTTTGTTTAAGCACAGAATTATTAAATAATATTTGGTCCCCTTCAACCAGCTGTAGATAAGCAT----------
#=GR tur-mir-133 SS                .......(((((..((((.((((((((((((...((((((((((((((((((......))))))))).........)))))))))..)))))))))))).)))))))))...........	-41.00 kcal/mol
dpu-mir-133                        ---AAACAGAGCCCTGCTTTAGCTGGCTGAATCCGGGCCAAATTGTTATT---------------CATAGAGCAGCATTTGGTCCCCTTCAACCAGCTGTAGTTG-GCATTCTGAGCAAC
#=GR dpu-mir-133 SS                ......(((((((..(((.(((((((.((((...(((((((((.(((.((...............(...))).))))))))))))..)))).))))))).))).).))..))))......	-40.30 kcal/mol
ame-mir-133                        -------TAATGTTAAGCTTAGCTGGTTGAACACGGGTCAAATATATCGCACG---------------ATTGACGCATTTGGTCCCCTTCAACCAGCTGTAGTTG-ACATTA--------
#=GR ame-mir-133 SS                .......(((((((((.((((((((((((((...((..(((((.(.(((.....................))).).)))))..))..)))))))))))).))))).))))))........	-35.40 kcal/mol
tca-mir-133                        -----GCAATGTGCAGCTTTAGCTGGTTGAATCCGGGTCAAATTG-----------------------TAAATGCTATTTGGTCCCCTTCAACCAGCTGTGGTTG-ACATTGC-------
#=GR tca-mir-133 SS                .....(((((((.(((((.((((((((((((...((..(((((.(.......................(....)).)))))..))..)))))))))))).))))).))))))).......	-44.20 kcal/mol
dme-mir-133                        --ACCTGCAACACTGTGTGTAGCTGGTTGACATCGGGTCAGATCTGT--------------------TTTTCAAGCATTTGGTCCCCTTCAACCAGCTGTAGCCAGTGGTTGATGACAAC
#=GR dme-mir-133 SS                .......((((((((..(((((((((((((....((..(((((((............................)).)))))..))...)))))))))))))..)))).))))........	-37.30 kcal/mol


pte-mir-137_Scaffold272            ------GAGACTTGTTTCGCTCCTGTGTATTCTTTGGCGAATAACACAATTATGAAAC--GAG----TTGTTATTGCTTGAGAATACACGTGATAAACAAGTCAAT-----------
#=GR pte-mir-137_Scaffold272 SS    ........(((((((((...((.(((((((((((.(((.(((((((..(((..........))....))))))))))).))))))))))).)).)))))))))..............	-33.60 kcal/mol
pte-mir-137_Scaffold178            -ATAGAACAACTTGTT--GGTTAAGTGTATTCCTGGGTTAATAACAATATCA-AATTC--AGC----TTGTTATTGCTTGAGAATACACGTAATCGATAAGTAAATCGTATCGGAAA
#=GR pte-mir-137_Scaffold178 SS    ....((...(((((((..(((((.((((((((..((((.((((((((....................))))))))))))..)))))))).))))))))))))...))..........	-32.22 kcal/mol
isc-mir-137                        ---TGGTGGATTCTGTCCTGGGCCGTGTATTCAATTGCGAATAACACTCTTACCT----AAAG----CTGTTATTGCTTGAGAATACACGTCGC--CGGACCAGACGCATTCTT---
#=GR isc-mir-137 SS                .....(((...((((..(((((.(((((((((....((.(((((((..(((.........))).....)))))))))....))))))))).).)..)))..))))))).........	-32.50 kcal/mol
tur-mir-137                        --------GATTGAGTGA-ACAAAGTGTATTCCTGGGCTAATAACATGTTAAACTTTTTGAAATATTCTGTTATTGCTTGAGAATACACGTTGT--CTCTCAATG------------
#=GR tur-mir-137 SS                .........((((((.((..(((.((((((((..((((.(((((((((((...........))))...)))))))))))..)))))))).))))..).)))))).............	-29.80 kcal/mol
dpu-mir-137                        --GAAAATGCCTTTAGACCTCGGCGGGTATTCTCAGGTGATTAACACGTGATAA-----GAAG----TTGTTATTGCTTGAGAATACACGTTGTATCTAACAAAAACAACCG-----
#=GR dpu-mir-137 SS                ............(((((...(((((.(((((((((((..((.(((((...............).....))))))..))))))))))).)))))..))))).................	-30.00 kcal/mol
ame-mir-137                        GACTTCATAGGCCAGGTTGGCGACGCGTATTCTTGGGGAATTAACA----CACATTT---GCG----CTGTTATTGCTTGAGAATACACGTAGTTTGCCTGGTCGTTCACT------
#=GR ame-mir-137 SS                .........((((((((..((.(((.(((((((..((.(((.((((....(.(.......).).....))))))).))..))))))).))).))..)))))))).............	-40.40 kcal/mol
tca-mir-137                        -------------TGGTTGGTCACGTGTATTCTTGGGTAATTAACA----CATATTCA--GGG----ATGTTATTGCTTGAGAATACACGTAGCTGACAA-----------------
#=GR tca-mir-137 SS                ...............((..(..(((((((((((..((((((.((((......(........)......))))))))))..)))))))))))..)..))...................	-34.40 kcal/mol
dme-mir-137                        -------CAATCTCCAATGGCCACGTGTATGCTCGTAGCTATAACC----TGAAATC---CAA----ATGTTATTGCTTGAGAATACACGTAGTTCACCGAG--ATTTGTT------
#=GR dme-mir-137 SS                ........((((((...((..(((((((((.((((.(((.(((((.....((........)).......))))).))))))).)))))))).)..))..)))..)))..........	-28.00 kcal/mol
